# Supplementary material for: Temporal Data Set Reduction Based on D-Optimality for Quantitative FLIM-FRET Imaging
Source: PLoS One. 2015 Dec 11;10(12):e0144421. doi: 10.1371/journal.pone.0144421 (PMC4686107; doi:10.1371/journal.pone.0144421)
Supplement: S1 File — This is a.csv file containing the data used to create Fig 2A and calculate the average error reported. (CSV) [file pone.0144421.s001.csv]

5.922271713	6.216300128	6.510328543	6.804356958	7.098385374	7.392413789	7.686442204	7.980470619	8.274499035	8.56852745	8.862555865	9.15658428	9.450612695	9.744641111	10.03866953	10.33269794	10.62672636	10.92075477	11.21478319	11.5088116	11.80284002	12.09686843	12.39089685	12.68492526	12.97895368	13.27298209	13.56701051	13.86103892	14.15506734	14.44909575	14.74312417	15.03715258	15.331181	14.95024498	14.56930895	14.18837293	13.80743691	13.42650088	13.04556486	12.66462884	12.28369281	11.90275679	11.52182077	11.14088475	10.75994872	10.3790127	9.998076676	9.617140653	9.23620463	8.855268606
6.010164002	6.299691924	6.589219845	6.878747767	7.168275688	7.45780361	7.747331531	8.036859453	8.326387374	8.615915296	8.905443217	9.194971139	9.48449906	9.774026981	10.0635549	10.35308282	10.64261075	10.93213867	11.22166659	11.51119451	11.80072243	12.09025035	12.37977827	12.6693062	12.95883412	13.24836204	13.53788996	13.82741788	14.1169458	14.40647373	14.69600165	14.98552957	15.27505749	14.8971192	14.51918092	14.14124263	13.76330434	13.38536605	13.00742777	12.62948948	12.25155119	11.87361291	11.49567462	11.11773633	10.73979805	10.36185976	9.983921473	9.605983186	9.228044899	8.850106612
6.098056292	6.38308372	6.668111147	6.953138575	7.238166003	7.523193431	7.808220858	8.093248286	8.378275714	8.663303141	8.948330569	9.233357997	9.518385425	9.803412852	10.08844028	10.37346771	10.65849514	10.94352256	11.22854999	11.51357742	11.79860485	12.08363227	12.3686597	12.65368713	12.93871456	13.22374198	13.50876941	13.79379684	14.07882427	14.3638517	14.64887912	14.93390655	15.21893398	14.84399343	14.46905288	14.09411233	13.71917178	13.34423123	12.96929067	12.59435012	12.21940957	11.84446902	11.46952847	11.09458792	10.71964737	10.34470682	9.96976627	9.594825719	9.219885168	8.844944618
6.185948581	6.466475515	6.747002449	7.027529383	7.308056317	7.588583251	7.869110185	8.149637119	8.430164053	8.710690987	8.991217921	9.271744855	9.552271789	9.832798723	10.11332566	10.39385259	10.67437952	10.95490646	11.23543339	11.51596033	11.79648726	12.07701419	12.35754113	12.63806806	12.918595	13.19912193	13.47964886	13.7601758	14.04070273	14.32122967	14.6017566	14.88228353	15.16281047	14.79086765	14.41892484	14.04698203	13.67503921	13.3030964	12.93115358	12.55921077	12.18726795	11.81532514	11.44338232	11.07143951	10.6994967	10.32755388	9.955611066	9.583668252	9.211725438	8.839782623
6.273840871	6.549867311	6.825893751	7.101920192	7.377946632	7.653973072	7.929999512	8.206025953	8.482052393	8.758078833	9.034105273	9.310131713	9.586158154	9.862184594	10.13821103	10.41423747	10.69026391	10.96629035	11.24231679	11.51834324	11.79436968	12.07039612	12.34642256	12.622449	12.89847544	13.17450188	13.45052832	13.72655476	14.0025812	14.27860764	14.55463408	14.83066052	15.10668696	14.73774188	14.3687968	13.99985172	13.63090665	13.26196157	12.89301649	12.52407141	12.15512633	11.78618125	11.41723618	11.0482911	10.67934602	10.31040094	9.941455863	9.572510785	9.203565707	8.834620629
6.361733161	6.633259107	6.904785054	7.176311	7.447836946	7.719362893	7.990888839	8.262414786	8.533940732	8.805466679	9.076992625	9.348518572	9.620044518	9.891570465	10.16309641	10.43462236	10.7061483	10.97767425	11.2492002	11.52072614	11.79225209	12.06377804	12.33530398	12.60682993	12.87835588	13.14988182	13.42140777	13.69293372	13.96445966	14.23598561	14.50751155	14.7790375	15.05056345	14.68461611	14.31866876	13.95272142	13.58677408	13.22082674	12.8548794	12.48893205	12.12298471	11.75703737	11.39109003	11.02514269	10.65919534	10.293248	9.92730066	9.561353318	9.195405976	8.829458634
6.44962545	6.716650903	6.983676356	7.250701808	7.517727261	7.784752714	8.051778166	8.318803619	8.585829072	8.852854525	9.119879977	9.38690543	9.653930883	9.920956335	10.18798179	10.45500724	10.72203269	10.98905815	11.2560836	11.52310905	11.7901345	12.05715996	12.32418541	12.59121086	12.85823632	13.12526177	13.39228722	13.65931267	13.92633813	14.19336358	14.46038903	14.72741448	14.99443994	14.63149033	14.26854073	13.90559112	13.54264151	13.17969191	12.8167423	12.4537927	12.09084309	11.72789349	11.36494388	11.00199427	10.63904467	10.27609506	9.913145457	9.550195851	9.187246246	8.82429664
6.53751774	6.800042699	7.062567658	7.325092617	7.587617576	7.850142535	8.112667494	8.375192452	8.637717411	8.90024237	9.162767329	9.425292288	9.687817247	9.950342206	10.21286717	10.47539212	10.73791708	11.00044204	11.262967	11.52549196	11.78801692	12.05054188	12.31306684	12.5755918	12.83811675	13.10064171	13.36316667	13.62569163	13.88821659	14.15074155	14.41326651	14.67579147	14.93831643	14.57836456	14.21841269	13.85846082	13.49850895	13.13855708	12.77860521	12.41865334	12.05870147	11.6987496	11.33879773	10.97884586	10.61889399	10.25894212	9.898990254	9.539038384	9.179086515	8.819134646
6.625410029	6.883434495	7.14145896	7.399483425	7.65750789	7.915532355	8.173556821	8.431581286	8.689605751	8.947630216	9.205654681	9.463679147	9.721703612	9.979728077	10.23775254	10.49577701	10.75380147	11.01182594	11.2698504	11.52787487	11.78589933	12.0439238	12.30194826	12.55997273	12.81799719	13.07602166	13.33404612	13.59207059	13.85009506	14.10811952	14.36614399	14.62416845	14.88219292	14.52523878	14.16828465	13.81133052	13.45437638	13.09742225	12.74046812	12.38351398	12.02655985	11.66960572	11.31265158	10.95569745	10.59874332	10.24178918	9.884835051	9.527880918	9.170926784	8.813972651
6.713302319	6.96682629	7.220350262	7.473874233	7.727398205	7.980922176	8.234446148	8.487970119	8.741494091	8.995018062	9.248542033	9.502066005	9.755589976	10.00911395	10.26263792	10.51616189	10.76968586	11.02320983	11.27673381	11.53025778	11.78378175	12.03730572	12.29082969	12.54435366	12.79787763	13.05140161	13.30492558	13.55844955	13.81197352	14.06549749	14.31902146	14.57254543	14.82606941	14.47211301	14.11815661	13.76420021	13.41024382	13.05628742	12.70233102	12.34837463	11.99441823	11.64046183	11.28650544	10.93254904	10.57859264	10.22463624	9.870679848	9.516723451	9.162767054	8.808810657
6.801194608	7.050218086	7.299241564	7.548265042	7.797288519	8.046311997	8.295335475	8.544358952	8.79338243	9.042405908	9.291429385	9.540452863	9.789476341	10.03849982	10.2875233	10.53654677	10.78557025	11.03459373	11.28361721	11.53264068	11.78166416	12.03068764	12.27971112	12.5287346	12.77775807	13.02678155	13.27580503	13.52482851	13.77385198	14.02287546	14.27189894	14.52092242	14.76994589	14.41898723	14.06802857	13.71706991	13.36611125	13.01515259	12.66419393	12.31323527	11.96227661	11.61131795	11.26035929	10.90940063	10.55844197	10.20748331	9.856524645	9.505565984	9.154607323	8.803648662
6.889086898	7.133609882	7.378132866	7.62265585	7.867178834	8.111701818	8.356224802	8.600747786	8.84527077	9.089793754	9.334316738	9.578839721	9.823362705	10.06788569	10.31240867	10.55693166	10.80145464	11.04597763	11.29050061	11.53502359	11.77954658	12.02406956	12.26859254	12.51311553	12.75763851	13.0021615	13.24668448	13.49120746	13.73573045	13.98025343	14.22477642	14.4692994	14.71382238	14.36586146	14.01790054	13.66993961	13.32197869	12.97401776	12.62605684	12.27809591	11.93013499	11.58217406	11.23421314	10.88625221	10.53829129	10.19033037	9.842369441	9.494408517	9.146447592	8.798486668
6.976979188	7.217001678	7.457024168	7.697046658	7.937069148	8.177091639	8.417114129	8.657136619	8.897159109	9.137181599	9.37720409	9.61722658	9.85724907	10.09727156	10.33729405	10.57731654	10.81733903	11.05736152	11.29738401	11.5374065	11.77742899	12.01745148	12.25747397	12.49749646	12.73751895	12.97754144	13.21756393	13.45758642	13.69760891	13.9376314	14.17765389	14.41767638	14.65769887	14.31273569	13.9677725	13.62280931	13.27784612	12.93288293	12.58791974	12.24295656	11.89799337	11.55303018	11.20806699	10.8631038	10.51814061	10.17317743	9.828214238	9.48325105	9.138287862	8.793324673
7.064871477	7.300393474	7.53591547	7.771437467	8.006959463	8.242481459	8.478003456	8.713525452	8.949047449	9.184569445	9.420091442	9.655613438	9.891135435	10.12665743	10.36217943	10.59770142	10.83322342	11.06874542	11.30426741	11.53978941	11.77531141	12.0108334	12.2463554	12.4818774	12.71739939	12.95292139	13.18844338	13.42396538	13.65948738	13.89500937	14.13053137	14.36605337	14.60157536	14.25960991	13.91764446	13.57567901	13.23371356	12.8917481	12.54978265	12.2078172	11.86585175	11.5238863	11.18192084	10.83995539	10.49798994	10.15602449	9.814059035	9.472093583	9.130128131	8.788162679
7.152763767	7.383785269	7.614806772	7.845828275	8.076849778	8.30787128	8.538892783	8.769914286	9.000935788	9.231957291	9.462978794	9.694000296	9.925021799	10.1560433	10.3870648	10.61808631	10.84910781	11.08012931	11.31115082	11.54217232	11.77319382	12.00421532	12.23523683	12.46625833	12.69727983	12.92830133	13.15932284	13.39034434	13.62136584	13.85238734	14.08340885	14.31443035	14.54545185	14.20648414	13.86751642	13.52854871	13.18958099	12.85061327	12.51164556	12.17267784	11.83371013	11.49474241	11.1557747	10.81680698	10.47783926	10.13887155	9.799903832	9.460936116	9.1219684	8.783000685
7.240656056	7.467177065	7.693698074	7.920219083	8.146740092	8.373261101	8.59978211	8.826303119	9.052824128	9.279345137	9.505866146	9.732387155	9.958908164	10.18542917	10.41195018	10.63847119	10.8649922	11.09151321	11.31803422	11.54455523	11.77107624	11.99759724	12.22411825	12.45063926	12.67716027	12.90368128	13.13020229	13.3567233	13.58324431	13.80976532	14.03628632	14.26280733	14.48932834	14.15335836	13.81738838	13.4814184	13.14544842	12.80947844	12.47350847	12.13753849	11.80156851	11.46559853	11.12962855	10.79365857	10.45768859	10.12171861	9.785748629	9.449778649	9.11380867	8.77783869
7.328548346	7.550568861	7.772589376	7.994609891	8.216630407	8.438650922	8.660671437	8.882691952	9.104712467	9.326732983	9.548753498	9.770774013	9.992794528	10.21481504	10.43683556	10.65885607	10.88087659	11.1028971	11.32491762	11.54693813	11.76895865	11.99097916	12.21299968	12.4350202	12.65704071	12.87906123	13.10108174	13.32310226	13.54512277	13.76714329	13.9891638	14.21118432	14.43320483	14.10023259	13.76726035	13.4342881	13.10131586	12.76834362	12.43537137	12.10239913	11.76942689	11.43645464	11.1034824	10.77051016	10.43753791	10.10456567	9.771593426	9.438621182	9.105648939	8.772676696
7.416440635	7.633960657	7.851480678	8.0690007	8.286520721	8.504040743	8.721560764	8.939080786	9.156600807	9.374120828	9.59164085	9.809160871	10.02668089	10.24420091	10.46172094	10.67924096	10.89676098	11.114281	11.33180102	11.54932104	11.76684106	11.98436109	12.20188111	12.41940113	12.63692115	12.85444117	13.07196119	13.28948121	13.50700124	13.72452126	13.94204128	14.1595613	14.37708132	14.04710681	13.71713231	13.3871578	13.05718329	12.72720879	12.39723428	12.06725977	11.73728526	11.40731076	11.07733625	10.74736174	10.41738724	10.08741273	9.757438223	9.427463716	9.097489209	8.767514701
7.504332925	7.717352453	7.93037198	8.143391508	8.356411036	8.569430563	8.782450091	8.995469619	9.208489146	9.421508674	9.634528202	9.84754773	10.06056726	10.27358678	10.48660631	10.69962584	10.91264537	11.1256649	11.33868442	11.55170395	11.76472348	11.97774301	12.19076253	12.40378206	12.61680159	12.82982112	13.04284064	13.25586017	13.4688797	13.68189923	13.89491876	14.10793828	14.32095781	13.99398104	13.66700427	13.3400275	13.01305073	12.68607396	12.35909719	12.03212042	11.70514364	11.37816687	11.0511901	10.72421333	10.39723656	10.07025979	9.743283019	9.416306249	9.089329478	8.762352707
7.592225215	7.800744249	8.009263282	8.217782316	8.42630135	8.634820384	8.843339418	9.051858452	9.260377486	9.46889652	9.677415554	9.885934588	10.09445362	10.30297266	10.51149169	10.72001072	10.92852976	11.13704879	11.34556783	11.55408686	11.76260589	11.97112493	12.17964396	12.38816299	12.59668203	12.80520106	13.0137201	13.22223913	13.43075816	13.6392772	13.84779623	14.05631527	14.2648343	13.94085527	13.61687623	13.2928972	12.96891816	12.64493913	12.32096009	11.99698106	11.67300202	11.34902299	11.02504395	10.70106492	10.37708589	10.05310685	9.729127816	9.405148782	9.081169747	8.757190713
7.680117504	7.884136044	8.088154585	8.292173125	8.496191665	8.700210205	8.904228745	9.108247285	9.312265826	9.516284366	9.720302906	9.924321446	10.12833999	10.33235853	10.53637707	10.74039561	10.94441415	11.14843269	11.35245123	11.55646977	11.76048831	11.96450685	12.16852539	12.37254393	12.57656247	12.78058101	12.98459955	13.18861809	13.39263663	13.59665517	13.80067371	14.00469225	14.20871079	13.88772949	13.56674819	13.24576689	12.9247856	12.6038043	12.282823	11.9618417	11.6408604	11.3198791	10.99889781	10.67791651	10.35693521	10.03595391	9.714972613	9.393991315	9.073010017	8.752028718
7.768009794	7.96752784	8.167045887	8.366563933	8.566081979	8.765600026	8.965118072	9.164636119	9.364154165	9.563672212	9.763190258	9.962708304	10.16222635	10.3617444	10.56126244	10.76078049	10.96029854	11.15981658	11.35933463	11.55885268	11.75837072	11.95788877	12.15740682	12.35692486	12.55644291	12.75596095	12.955479	13.15499705	13.35451509	13.55403314	13.75355119	13.95306923	14.15258728	13.83460372	13.51662016	13.19863659	12.88065303	12.56266947	12.24468591	11.92670234	11.60871878	11.29073522	10.97275166	10.6547681	10.33678453	10.01880097	9.70081741	9.382833848	9.064850286	8.746866724
7.855902083	8.050919636	8.245937189	8.440954741	8.635972294	8.830989847	9.026007399	9.221024952	9.416042505	9.611060057	9.80607761	10.00109516	10.19611272	10.39113027	10.58614782	10.78116537	10.97618293	11.17120048	11.36621803	11.56123558	11.75625314	11.95127069	12.14628824	12.34130579	12.53632335	12.7313409	12.92635845	13.12137601	13.31639356	13.51141111	13.70642866	13.90144622	14.09646377	13.78147794	13.46649212	13.15150629	12.83652047	12.52153464	12.20654881	11.89156299	11.57657716	11.26159134	10.94660551	10.63161968	10.31663386	10.00164803	9.686662207	9.371676381	9.056690555	8.741704729
7.943794373	8.134311432	8.324828491	8.51534555	8.705862609	8.896379668	9.086896726	9.277413785	9.467930844	9.658447903	9.848964962	10.03948202	10.22999908	10.42051614	10.6110332	10.80155026	10.99206732	11.18258437	11.37310143	11.56361849	11.75413555	11.94465261	12.13516967	12.32568673	12.51620379	12.70672085	12.8972379	13.08775496	13.27827202	13.46878908	13.65930614	13.8498232	14.04034026	13.72835217	13.41636408	13.10437599	12.7923879	12.48039981	12.16841172	11.85642363	11.54443554	11.23244745	10.92045936	10.60847127	10.29648318	9.984495093	9.672507004	9.360518914	9.048530825	8.736542735
8.031686663	8.217703228	8.403719793	8.589736358	8.775752923	8.961769488	9.147786053	9.333802619	9.519819184	9.705835749	9.891852314	10.07786888	10.26388544	10.44990201	10.63591857	10.82193514	11.00795171	11.19396827	11.37998484	11.5660014	11.75201797	11.93803453	12.1240511	12.31006766	12.49608423	12.68210079	12.86811736	13.05413392	13.24015049	13.42616705	13.61218362	13.79820018	13.98421675	13.67522639	13.36623604	13.05724569	12.74825533	12.43926498	12.13027463	11.82128427	11.51229392	11.20330357	10.89431321	10.58532286	10.27633251	9.967342154	9.658351801	9.349361447	9.040371094	8.731380741
8.119578952	8.301095023	8.482611095	8.664127166	8.845643238	9.027159309	9.208675381	9.390191452	9.571707523	9.753223595	9.934739666	10.11625574	10.29777181	10.47928788	10.66080395	10.84232002	11.02383609	11.20535217	11.38686824	11.56838431	11.74990038	11.93141645	12.11293252	12.29444859	12.47596467	12.65748074	12.83899681	13.02051288	13.20202895	13.38354502	13.56506109	13.74657717	13.92809324	13.62210062	13.316108	13.01011539	12.70412277	12.39813015	12.09213753	11.78614492	11.4801523	11.17415968	10.86816707	10.56217445	10.25618183	9.950189215	9.644196598	9.33820398	9.032211363	8.726218746
8.207471242	8.384486819	8.561502397	8.738517975	8.915533552	9.09254913	9.269564708	9.446580285	9.623595863	9.800611441	9.977627018	10.1546426	10.33165817	10.50867375	10.68568933	10.86270491	11.03972048	11.21673606	11.39375164	11.57076722	11.74778279	11.92479837	12.10181395	12.27882953	12.45584511	12.63286068	12.80987626	12.98689184	13.16390742	13.34092299	13.51793857	13.69495415	13.87196973	13.56897485	13.26597996	12.96298508	12.6599902	12.35699532	12.05400044	11.75100556	11.44801068	11.1450158	10.84202092	10.53902604	10.23603116	9.933036275	9.630041394	9.327046514	9.024051633	8.721056752
8.295363531	8.467878615	8.640393699	8.812908783	8.985423867	9.157938951	9.330454035	9.502969119	9.675484202	9.847999286	10.02051437	10.19302945	10.36554454	10.53805962	10.71057471	10.88308979	11.05560487	11.22811996	11.40063504	11.57315013	11.74566521	11.91818029	12.09069538	12.26321046	12.43572554	12.60824063	12.78075571	12.9532708	13.12578588	13.29830096	13.47081605	13.64333113	13.81584622	13.51584907	13.21585193	12.91585478	12.61585764	12.31586049	12.01586335	11.7158662	11.41586906	11.11587191	10.81587477	10.51587763	10.21588048	9.915883336	9.615886191	9.315889047	9.015891902	8.715894757
8.383255821	8.551270411	8.719285001	8.887299591	9.055314181	9.223328772	9.391343362	9.559357952	9.727372542	9.895387132	10.06340172	10.23141631	10.3994309	10.56744549	10.73546008	10.90347467	11.07148926	11.23950385	11.40751844	11.57553303	11.74354762	11.91156221	12.0795768	12.24759139	12.41560598	12.58362057	12.75163516	12.91964975	13.08766435	13.25567894	13.42369353	13.59170812	13.75972271	13.4627233	13.16572389	12.86872448	12.57172507	12.27472566	11.97772626	11.68072685	11.38372744	11.08672803	10.78972862	10.49272921	10.1957298	9.898730397	9.601730988	9.30473158	9.007732171	8.710732763
8.47114811	8.634662207	8.798176303	8.9616904	9.125204496	9.288718592	9.452232689	9.615746785	9.779260882	9.942774978	10.10628907	10.26980317	10.43331727	10.59683136	10.76034546	10.92385956	11.08737365	11.25088775	11.41440185	11.57791594	11.74143004	11.90494413	12.06845823	12.23197233	12.39548642	12.55900052	12.72251462	12.88602871	13.04954281	13.21305691	13.376571	13.5400851	13.7035992	13.40959752	13.11559585	12.82159418	12.52759251	12.23359083	11.93958916	11.64558749	11.35158582	11.05758415	10.76358247	10.4695808	10.17557913	9.881577457	9.587575785	9.293574113	8.999572441	8.705570769
8.5590404	8.718054003	8.877067605	9.036081208	9.195094811	9.354108413	9.513122016	9.672135618	9.831149221	9.990162824	10.14917643	10.30819003	10.46720363	10.62621723	10.78523084	10.94424444	11.10325804	11.26227164	11.42128525	11.58029885	11.73931245	11.89832606	12.05733966	12.21635326	12.37536686	12.53438047	12.69339407	12.85240767	13.01142127	13.17043488	13.32944848	13.48846208	13.64747568	13.35647175	13.06546781	12.77446388	12.48345994	12.19245601	11.90145207	11.61044813	11.3194442	11.02844026	10.73743633	10.44643239	10.15542845	9.864424518	9.573420582	9.282416646	8.99141271	8.700408774
8.64693269	8.801445798	8.955958907	9.110472016	9.264985125	9.419498234	9.574011343	9.728524452	9.883037561	10.03755067	10.19206378	10.34657689	10.50109	10.65560311	10.81011621	10.96462932	11.11914243	11.27365554	11.42816865	11.58268176	11.73719487	11.89170798	12.04622109	12.20073419	12.3552473	12.50976041	12.66427352	12.81878663	12.97329974	13.12781285	13.28232596	13.43683907	13.59135217	13.30334597	13.01533977	12.72733358	12.43932738	12.15132118	11.86331498	11.57530878	11.28730258	10.99929638	10.71129018	10.42328398	10.13527778	9.847271578	9.559265379	9.271259179	8.983252979	8.69524678
8.734824979	8.884837594	9.034850209	9.184862825	9.33487544	9.484888055	9.63490067	9.784913285	9.9349259	10.08493852	10.23495113	10.38496375	10.53497636	10.68498898	10.83500159	10.98501421	11.13502682	11.28503944	11.43505205	11.58506467	11.73507728	11.8850899	12.03510251	12.18511513	12.33512774	12.48514036	12.63515297	12.78516559	12.9351782	13.08519082	13.23520343	13.38521605	13.53522866	13.2502202	12.96521174	12.68020327	12.39519481	12.11018635	11.82517788	11.54016942	11.25516096	10.97015249	10.68514403	10.40013557	10.1151271	9.830118639	9.545110176	9.260101712	8.975093249	8.690084785
8.547832197	8.690590746	8.833349296	8.976107846	9.118866396	9.261624946	9.404383496	9.547142046	9.689900596	9.832659146	9.975417696	10.11817625	10.2609348	10.40369335	10.5464519	10.68921045	10.831969	10.97472755	11.1174861	11.26024465	11.4030032	11.54576175	11.6885203	11.83127885	11.9740374	12.11679595	12.2595545	12.40231305	12.5450716	12.68783014	12.83058869	12.97334724	13.11610579	12.84458963	12.57307346	12.30155729	12.03004112	11.75852495	11.48700879	11.21549262	10.94397645	10.67246028	10.40094411	10.12942794	9.857911776	9.586395608	9.314879439	9.043363271	8.771847103	8.500330935
8.360839414	8.496343899	8.631848383	8.767352868	8.902857353	9.038361838	9.173866322	9.309370807	9.444875292	9.580379777	9.715884261	9.851388746	9.986893231	10.12239772	10.2579022	10.39340669	10.52891117	10.66441565	10.79992014	10.93542462	11.07092911	11.20643359	11.34193808	11.47744256	11.61294705	11.74845153	11.88395602	12.0194605	12.15496499	12.29046947	12.42597396	12.56147844	12.69698293	12.43895905	12.18093518	11.92291131	11.66488743	11.40686356	11.14883969	10.89081581	10.63279194	10.37476807	10.1167442	9.858720322	9.600696449	9.342672576	9.084648703	8.82662483	8.568600957	8.310577084
8.173846631	8.302097051	8.430347471	8.55859789	8.68684831	8.815098729	8.943349149	9.071599568	9.199849988	9.328100407	9.456350827	9.584601247	9.712851666	9.841102086	9.969352505	10.09760292	10.22585334	10.35410376	10.48235418	10.6106046	10.73885502	10.86710544	10.99535586	11.12360628	11.2518567	11.38010712	11.50835754	11.63660796	11.76485838	11.8931088	12.02135922	12.14960964	12.27786006	12.03332848	11.7887969	11.54426532	11.29973375	11.05520217	10.81067059	10.56613901	10.32160743	10.07707586	9.832544278	9.5880127	9.343481123	9.098949545	8.854417967	8.609886389	8.365354811	8.120823233
7.986853849	8.107850203	8.228846558	8.349842912	8.470839266	8.591835621	8.712831975	8.833828329	8.954824684	9.075821038	9.196817392	9.317813747	9.438810101	9.559806456	9.68080281	9.801799164	9.922795519	10.04379187	10.16478823	10.28578458	10.40678094	10.52777729	10.64877364	10.76977	10.89076635	11.01176271	11.13275906	11.25375542	11.37475177	11.49574813	11.61674448	11.73774083	11.85873719	11.62769791	11.39665862	11.16561934	10.93458006	10.70354077	10.47250149	10.24146221	10.01042293	9.779383644	9.548344361	9.317305079	9.086265796	8.855226513	8.62418723	8.393147948	8.162108665	7.931069382
7.799861066	7.913603355	8.027345645	8.141087934	8.254830223	8.368572512	8.482314801	8.59605709	8.70979938	8.823541669	8.937283958	9.051026247	9.164768536	9.278510825	9.392253115	9.505995404	9.619737693	9.733479982	9.847222271	9.96096456	10.07470685	10.18844914	10.30219143	10.41593372	10.52967601	10.6434183	10.75716058	10.87090287	10.98464516	11.09838745	11.21212974	11.32587203	11.43961432	11.22206733	11.00452034	10.78697336	10.56942637	10.35187938	10.13433239	9.916785407	9.699238419	9.481691432	9.264144444	9.046597457	8.829050469	8.611503482	8.393956494	8.176409507	7.958862519	7.741315532
7.612868284	7.719356508	7.825844732	7.932332956	8.03882118	8.145309404	8.251797628	8.358285852	8.464774075	8.571262299	8.677750523	8.784238747	8.890726971	8.997215195	9.103703419	9.210191643	9.316679867	9.423168091	9.529656315	9.636144539	9.742632763	9.849120987	9.955609211	10.06209744	10.16858566	10.27507388	10.38156211	10.48805033	10.59453855	10.70102678	10.807515	10.91400323	11.02049145	10.81643676	10.61238207	10.40832737	10.20427268	10.00021799	9.796163297	9.592108604	9.388053912	9.18399922	8.979944527	8.775889835	8.571835143	8.36778045	8.163725758	7.959671066	7.755616373	7.551561681
7.425875501	7.52510966	7.624343819	7.723577977	7.822812136	7.922046295	8.021280454	8.120514613	8.219748771	8.31898293	8.418217089	8.517451248	8.616685406	8.715919565	8.815153724	8.914387883	9.013622042	9.1128562	9.212090359	9.311324518	9.410558677	9.509792835	9.609026994	9.708261153	9.807495312	9.906729471	10.00596363	10.10519779	10.20443195	10.30366611	10.40290026	10.50213442	10.60136858	10.41080618	10.22024379	10.02968139	9.839118993	9.648556596	9.457994199	9.267431802	9.076869405	8.886307007	8.69574461	8.505182213	8.314619816	8.124057419	7.933495022	7.742932624	7.552370227	7.36180783
7.238882719	7.330862812	7.422842906	7.514822999	7.606803093	7.698783186	7.79076328	7.882743374	7.974723467	8.066703561	8.158683654	8.250663748	8.342643842	8.434623935	8.526604029	8.618584122	8.710564216	8.802544309	8.894524403	8.986504497	9.07848459	9.170464684	9.262444777	9.354424871	9.446404965	9.538385058	9.630365152	9.722345245	9.814325339	9.906305432	9.998285526	10.09026562	10.18224571	10.00517561	9.828105509	9.651035407	9.473965305	9.296895203	9.119825101	8.942754999	8.765684897	8.588614795	8.411544693	8.234474591	8.057404489	7.880334387	7.703264285	7.526194183	7.349124081	7.172053979
7.051889936	7.136615964	7.221341993	7.306068021	7.39079405	7.475520078	7.560246106	7.644972135	7.729698163	7.814424192	7.89915022	7.983876248	8.068602277	8.153328305	8.238054333	8.322780362	8.40750639	8.492232419	8.576958447	8.661684475	8.746410504	8.831136532	8.915862561	9.000588589	9.085314617	9.170040646	9.254766674	9.339492702	9.424218731	9.508944759	9.593670788	9.678396816	9.763122844	9.599545038	9.435967231	9.272389424	9.108811617	8.94523381	8.781656004	8.618078197	8.45450039	8.290922583	8.127344776	7.963766969	7.800189163	7.636611356	7.473033549	7.309455742	7.145877935	6.982300129
6.864897153	6.942369117	7.01984108	7.097313043	7.174785006	7.252256969	7.329728933	7.407200896	7.484672859	7.562144822	7.639616785	7.717088749	7.794560712	7.872032675	7.949504638	8.026976601	8.104448565	8.181920528	8.259392491	8.336864454	8.414336417	8.491808381	8.569280344	8.646752307	8.72422427	8.801696233	8.879168196	8.95664016	9.034112123	9.111584086	9.189056049	9.266528012	9.343999976	9.193914464	9.043828952	8.893743441	8.743657929	8.593572417	8.443486906	8.293401394	8.143315883	7.993230371	7.843144859	7.693059348	7.542973836	7.392888324	7.242802813	7.092717301	6.942631789	6.792546278
6.677904371	6.748122269	6.818340167	6.888558065	6.958775963	7.028993861	7.099211759	7.169429657	7.239647555	7.309865453	7.380083351	7.450301249	7.520519147	7.590737045	7.660954943	7.731172841	7.801390739	7.871608637	7.941826535	8.012044433	8.082262331	8.152480229	8.222698127	8.292916025	8.363133923	8.433351821	8.503569719	8.573787617	8.644005515	8.714223413	8.784441311	8.854659209	8.924877107	8.78828389	8.651690674	8.515097457	8.378504241	8.241911025	8.105317808	7.968724592	7.832131375	7.695538159	7.558944942	7.422351726	7.285758509	7.149165293	7.012572076	6.87597886	6.739385643	6.602792427
6.490911588	6.553875421	6.616839254	6.679803087	6.74276692	6.805730752	6.868694585	6.931658418	6.994622251	7.057586084	7.120549916	7.183513749	7.246477582	7.309441415	7.372405248	7.43536908	7.498332913	7.561296746	7.624260579	7.687224412	7.750188244	7.813152077	7.87611591	7.939079743	8.002043576	8.065007408	8.127971241	8.190935074	8.253898907	8.31686274	8.379826572	8.442790405	8.505754238	8.382653317	8.259552395	8.136451474	8.013350553	7.890249632	7.76714871	7.644047789	7.520946868	7.397845947	7.274745025	7.151644104	7.028543183	6.905442261	6.78234134	6.659240419	6.536139498	6.413038576
6.303918806	6.359628573	6.415338341	6.471048109	6.526757876	6.582467644	6.638177411	6.693887179	6.749596947	6.805306714	6.861016482	6.916726249	6.972436017	7.028145785	7.083855552	7.13956532	7.195275088	7.250984855	7.306694623	7.36240439	7.418114158	7.473823926	7.529533693	7.585243461	7.640953228	7.696662996	7.752372764	7.808082531	7.863792299	7.919502066	7.975211834	8.030921602	8.086631369	7.977022743	7.867414117	7.757805491	7.648196865	7.538588239	7.428979613	7.319370987	7.20976236	7.100153734	6.990545108	6.880936482	6.771327856	6.66171923	6.552110604	6.442501978	6.332893352	6.223284726
6.116926023	6.165381726	6.213837428	6.26229313	6.310748833	6.359204535	6.407660238	6.45611594	6.504571643	6.553027345	6.601483047	6.64993875	6.698394452	6.746850155	6.795305857	6.843761559	6.892217262	6.940672964	6.989128667	7.037584369	7.086040071	7.134495774	7.182951476	7.231407179	7.279862881	7.328318584	7.376774286	7.425229988	7.473685691	7.522141393	7.570597096	7.619052798	7.6675085	7.57139217	7.475275839	7.379159508	7.283043177	7.186926846	7.090810515	6.994694184	6.898577853	6.802461522	6.706345191	6.61022886	6.514112529	6.417996198	6.321879868	6.225763537	6.129647206	6.033530875
5.929933241	5.971134878	6.012336515	6.053538152	6.09473979	6.135941427	6.177143064	6.218344701	6.259546338	6.300747976	6.341949613	6.38315125	6.424352887	6.465554524	6.506756162	6.547957799	6.589159436	6.630361073	6.671562711	6.712764348	6.753965985	6.795167622	6.836369259	6.877570897	6.918772534	6.959974171	7.001175808	7.042377446	7.083579083	7.12478072	7.165982357	7.207183994	7.248385632	7.165761596	7.08313756	7.000513524	6.917889489	6.835265453	6.752641417	6.670017381	6.587393346	6.50476931	6.422145274	6.339521238	6.256897203	6.174273167	6.091649131	6.009025095	5.92640106	5.843777024
5.742940458	5.77688803	5.810835602	5.844783174	5.878730746	5.912678318	5.94662589	5.980573462	6.014521034	6.048468606	6.082416178	6.11636375	6.150311322	6.184258894	6.218206466	6.252154038	6.28610161	6.320049182	6.353996755	6.387944327	6.421891899	6.455839471	6.489787043	6.523734615	6.557682187	6.591629759	6.625577331	6.659524903	6.693472475	6.727420047	6.761367619	6.795315191	6.829262763	6.760131022	6.690999282	6.621867541	6.552735801	6.48360406	6.414472319	6.345340579	6.276208838	6.207077098	6.137945357	6.068813617	5.999681876	5.930550135	5.861418395	5.792286654	5.723154914	5.654023173
5.555947675	5.582641182	5.609334689	5.636028196	5.662721703	5.68941521	5.716108716	5.742802223	5.76949573	5.796189237	5.822882744	5.849576251	5.876269757	5.902963264	5.929656771	5.956350278	5.983043785	6.009737292	6.036430798	6.063124305	6.089817812	6.116511319	6.143204826	6.169898333	6.196591839	6.223285346	6.249978853	6.27667236	6.303365867	6.330059374	6.35675288	6.383446387	6.410139894	6.354500449	6.298861003	6.243221558	6.187582113	6.131942667	6.076303222	6.020663776	5.965024331	5.909384886	5.85374544	5.798105995	5.742466549	5.686827104	5.631187659	5.575548213	5.519908768	5.464269322
5.368954893	5.388394335	5.407833776	5.427273218	5.446712659	5.466152101	5.485591543	5.505030984	5.524470426	5.543909868	5.563349309	5.582788751	5.602228193	5.621667634	5.641107076	5.660546517	5.679985959	5.699425401	5.718864842	5.738304284	5.757743726	5.777183167	5.796622609	5.816062051	5.835501492	5.854940934	5.874380375	5.893819817	5.913259259	5.9326987	5.952138142	5.971577584	5.991017025	5.948869875	5.906722725	5.864575575	5.822428424	5.780281274	5.738134124	5.695986974	5.653839824	5.611692673	5.569545523	5.527398373	5.485251223	5.443104073	5.400956922	5.358809772	5.316662622	5.274515472
5.18196211	5.194147487	5.206332863	5.21851824	5.230703616	5.242888993	5.255074369	5.267259745	5.279445122	5.291630498	5.303815875	5.316001251	5.328186628	5.340372004	5.352557381	5.364742757	5.376928133	5.38911351	5.401298886	5.413484263	5.425669639	5.437855016	5.450040392	5.462225769	5.474411145	5.486596521	5.498781898	5.510967274	5.523152651	5.535338027	5.547523404	5.55970878	5.571894156	5.543239301	5.514584446	5.485929591	5.457274736	5.428619881	5.399965026	5.371310171	5.342655316	5.314000461	5.285345606	5.256690751	5.228035896	5.199381041	5.170726186	5.142071331	5.113416476	5.084761621
4.994969328	4.999900639	5.00483195	5.009763262	5.014694573	5.019625884	5.024557195	5.029488507	5.034419818	5.039351129	5.04428244	5.049213752	5.054145063	5.059076374	5.064007685	5.068938996	5.073870308	5.078801619	5.08373293	5.088664241	5.093595553	5.098526864	5.103458175	5.108389486	5.113320798	5.118252109	5.12318342	5.128114731	5.133046043	5.137977354	5.142908665	5.147839976	5.152771288	5.137608728	5.122446168	5.107283608	5.092121048	5.076958488	5.061795929	5.046633369	5.031470809	5.016308249	5.001145689	4.985983129	4.970820569	4.95565801	4.94049545	4.92533289	4.91017033	4.89500777
4.807976545	4.805653791	4.803331037	4.801008283	4.798685529	4.796362775	4.794040022	4.791717268	4.789394514	4.78707176	4.784749006	4.782426252	4.780103498	4.777780744	4.77545799	4.773135236	4.770812482	4.768489728	4.766166974	4.76384422	4.761521466	4.759198712	4.756875958	4.754553204	4.75223045	4.749907697	4.747584943	4.745262189	4.742939435	4.740616681	4.738293927	4.735971173	4.733648419	4.731978154	4.73030789	4.728637625	4.72696736	4.725297096	4.723626831	4.721956566	4.720286302	4.718616037	4.716945772	4.715275507	4.713605243	4.711934978	4.710264713	4.708594449	4.706924184	4.705253919
4.620983763	4.611406944	4.601830124	4.592253305	4.582676486	4.573099667	4.563522848	4.553946029	4.54436921	4.53479239	4.525215571	4.515638752	4.506061933	4.496485114	4.486908295	4.477331476	4.467754656	4.458177837	4.448601018	4.439024199	4.42944738	4.419870561	4.410293742	4.400716922	4.391140103	4.381563284	4.371986465	4.362409646	4.352832827	4.343256008	4.333679188	4.324102369	4.31452555	4.326347581	4.338169611	4.349991642	4.361813672	4.373635703	4.385457733	4.397279764	4.409101794	4.420923825	4.432745855	4.444567886	4.456389916	4.468211947	4.480033977	4.491856008	4.503678038	4.515500069
4.43399098	4.417160096	4.400329211	4.383498327	4.366667443	4.349836558	4.333005674	4.31617479	4.299343905	4.282513021	4.265682137	4.248851252	4.232020368	4.215189484	4.198358599	4.181527715	4.164696831	4.147865946	4.131035062	4.114204178	4.097373293	4.080542409	4.063711525	4.04688064	4.030049756	4.013218872	3.996387987	3.979557103	3.962726219	3.945895334	3.92906445	3.912233566	3.895402681	3.920717007	3.946031333	3.971345658	3.996659984	4.02197431	4.047288635	4.072602961	4.097917287	4.123231612	4.148545938	4.173860264	4.19917459	4.224488915	4.249803241	4.275117567	4.300431892	4.325746218
4.246998198	4.222913248	4.198828298	4.174743349	4.150658399	4.12657345	4.1024885	4.078403551	4.054318601	4.030233652	4.006148702	3.982063753	3.957978803	3.933893854	3.909808904	3.885723955	3.861639005	3.837554055	3.813469106	3.789384156	3.765299207	3.741214257	3.717129308	3.693044358	3.668959409	3.644874459	3.62078951	3.59670456	3.572619611	3.548534661	3.524449712	3.500364762	3.476279813	3.515086433	3.553893054	3.592699675	3.631506296	3.670312917	3.709119538	3.747926159	3.786732779	3.8255394	3.864346021	3.903152642	3.941959263	3.980765884	4.019572505	4.058379125	4.097185746	4.135992367
4.060005415	4.0286664	3.997327386	3.965988371	3.934649356	3.903310341	3.871971327	3.840632312	3.809293297	3.777954282	3.746615268	3.715276253	3.683937238	3.652598224	3.621259209	3.589920194	3.558581179	3.527242165	3.49590315	3.464564135	3.43322512	3.401886106	3.370547091	3.339208076	3.307869062	3.276530047	3.245191032	3.213852017	3.182513003	3.151173988	3.119834973	3.088495958	3.057156944	3.10945586	3.161754776	3.214053692	3.266352608	3.318651524	3.37095044	3.423249356	3.475548272	3.527847188	3.580146104	3.63244502	3.684743936	3.737042852	3.789341768	3.841640684	3.8939396	3.946238516
3.873012632	3.834419552	3.795826473	3.757233393	3.718640313	3.680047233	3.641454153	3.602861073	3.564267993	3.525674913	3.487081833	3.448488753	3.409895673	3.371302593	3.332709514	3.294116434	3.255523354	3.216930274	3.178337194	3.139744114	3.101151034	3.062557954	3.023964874	2.985371794	2.946778714	2.908185634	2.869592554	2.830999475	2.792406395	2.753813315	2.715220235	2.676627155	2.638034075	2.703825286	2.769616497	2.835407709	2.90119892	2.966990131	3.032781342	3.098572553	3.164363765	3.230154976	3.295946187	3.361737398	3.42752861	3.493319821	3.559111032	3.624902243	3.690693454	3.756484666
3.68601985	3.640172705	3.59432556	3.548478414	3.502631269	3.456784124	3.410936979	3.365089834	3.319242689	3.273395544	3.227548399	3.181701254	3.135854108	3.090006963	3.044159818	2.998312673	2.952465528	2.906618383	2.860771238	2.814924093	2.769076948	2.723229802	2.677382657	2.631535512	2.585688367	2.539841222	2.493994077	2.448146932	2.402299787	2.356452641	2.310605496	2.264758351	2.218911206	2.298194713	2.377478219	2.456761725	2.536045232	2.615328738	2.694612245	2.773895751	2.853179257	2.932462764	3.01174627	3.091029777	3.170313283	3.249596789	3.328880296	3.408163802	3.487447309	3.566730815
3.499027067	3.445925857	3.392824647	3.339723436	3.286622226	3.233521016	3.180419805	3.127318595	3.074217385	3.021116174	2.968014964	2.914913754	2.861812544	2.808711333	2.755610123	2.702508913	2.649407702	2.596306492	2.543205282	2.490104071	2.437002861	2.383901651	2.33080044	2.27769923	2.22459802	2.17149681	2.118395599	2.065294389	2.012193179	1.959091968	1.905990758	1.852889548	1.799788337	1.892564139	1.98533994	2.078115742	2.170891544	2.263667345	2.356443147	2.449218948	2.54199475	2.634770552	2.727546353	2.820322155	2.913097956	3.005873758	3.098649559	3.191425361	3.284201163	3.376976964
3.312034285	3.251679009	3.191323734	3.130968458	3.070613183	3.010257907	2.949902632	2.889547356	2.829192081	2.768836805	2.70848153	2.648126254	2.587770979	2.527415703	2.467060428	2.406705152	2.346349877	2.285994601	2.225639326	2.16528405	2.104928775	2.044573499	1.984218224	1.923862948	1.863507673	1.803152397	1.742797122	1.682441846	1.622086571	1.561731295	1.50137602	1.441020744	1.380665469	1.486933565	1.593201662	1.699469759	1.805737856	1.912005952	2.018274049	2.124542146	2.230810243	2.337078339	2.443346436	2.549614533	2.65588263	2.762150726	2.868418823	2.97468692	3.080955017	3.187223113
3.125041502	3.057432161	2.989822821	2.92221348	2.854604139	2.786994799	2.719385458	2.651776117	2.584166777	2.516557436	2.448948095	2.381338754	2.313729414	2.246120073	2.178510732	2.110901392	2.043292051	1.97568271	1.90807337	1.840464029	1.772854688	1.705245347	1.637636007	1.570026666	1.502417325	1.434807985	1.367198644	1.299589303	1.231979963	1.164370622	1.096761281	1.02915194	0.9615426	1.081302992	1.201063384	1.320823776	1.440584167	1.560344559	1.680104951	1.799865343	1.919625735	2.039386127	2.159146519	2.278906911	2.398667303	2.518427695	2.638188087	2.757948479	2.877708871	2.997469263
2.93804872	2.863185314	2.788321908	2.713458502	2.638595096	2.56373169	2.488868284	2.414004878	2.339141472	2.264278067	2.189414661	2.114551255	2.039687849	1.964824443	1.889961037	1.815097631	1.740234225	1.665370819	1.590507413	1.515644008	1.440780602	1.365917196	1.29105379	1.216190384	1.141326978	1.066463572	0.991600166	0.91673676	0.841873355	0.767009949	0.692146543	0.617283137	0.542419731	0.675672418	0.808925105	0.942177792	1.075430479	1.208683167	1.341935854	1.475188541	1.608441228	1.741693915	1.874946602	2.008199289	2.141451976	2.274704663	2.407957351	2.541210038	2.674462725	2.807715412
2.751055937	2.668938466	2.586820995	2.504703524	2.422586053	2.340468582	2.25835111	2.176233639	2.094116168	2.011998697	1.929881226	1.847763755	1.765646284	1.683528813	1.601411342	1.519293871	1.4371764	1.355058928	1.272941457	1.190823986	1.108706515	1.026589044	0.944471573	0.862354102	0.780236631	0.69811916	0.616001689	0.533884218	0.451766747	0.369649275	0.287531804	0.205414333	0.123296862	0.270041844	0.416786827	0.563531809	0.710276791	0.857021774	1.003766756	1.150511738	1.29725672	1.444001703	1.590746685	1.737491667	1.88423665	2.030981632	2.177726614	2.324471597	2.471216579	2.617961561
3.197035474	3.113003406	3.028971339	2.944939271	2.860907203	2.776875135	2.692843067	2.608811	2.524778932	2.440746864	2.356714796	2.272682728	2.18865066	2.104618593	2.020586525	1.936554457	1.852522389	1.768490321	1.684458253	1.600426186	1.516394118	1.43236205	1.348329982	1.264297914	1.180265847	1.096233779	1.012201711	0.928169643	0.844137575	0.760105507	0.67607344	0.592041372	0.508009304	0.642485145	0.776960986	0.911436827	1.045912668	1.180388509	1.31486435	1.449340192	1.583816033	1.718291874	1.852767715	1.987243556	2.121719397	2.256195238	2.390671079	2.52514692	2.659622761	2.794098602
3.643015012	3.557068347	3.471121682	3.385175018	3.299228353	3.213281689	3.127335024	3.04138836	2.955441695	2.869495031	2.783548366	2.697601701	2.611655037	2.525708372	2.439761708	2.353815043	2.267868379	2.181921714	2.09597505	2.010028385	1.92408172	1.838135056	1.752188391	1.666241727	1.580295062	1.494348398	1.408401733	1.322455069	1.236508404	1.150561739	1.064615075	0.97866841	0.892721746	1.014928446	1.137135145	1.259341845	1.381548545	1.503755245	1.625961945	1.748168645	1.870375345	1.992582045	2.114788744	2.236995444	2.359202144	2.481408844	2.603615544	2.725822244	2.848028944	2.970235643
4.088994549	4.001133288	3.913272026	3.825410765	3.737549504	3.649688242	3.561826981	3.47396572	3.386104459	3.298243197	3.210381936	3.122520675	3.034659413	2.946798152	2.858936891	2.77107563	2.683214368	2.595353107	2.507491846	2.419630584	2.331769323	2.243908062	2.1560468	2.068185539	1.980324278	1.892463017	1.804601755	1.716740494	1.628879233	1.541017971	1.45315671	1.365295449	1.277434188	1.387371746	1.497309305	1.607246864	1.717184422	1.827121981	1.937059539	2.046997098	2.156934657	2.266872215	2.376809774	2.486747333	2.596684891	2.70662245	2.816560009	2.926497567	3.036435126	3.146372685
4.534974086	4.445198228	4.35542237	4.265646512	4.175870654	4.086094796	3.996318938	3.90654308	3.816767222	3.726991364	3.637215506	3.547439648	3.45766379	3.367887932	3.278112074	3.188336216	3.098560358	3.0087845	2.919008642	2.829232784	2.739456926	2.649681068	2.55990521	2.470129352	2.380353494	2.290577636	2.200801778	2.111025919	2.021250061	1.931474203	1.841698345	1.751922487	1.662146629	1.759815047	1.857483464	1.955151882	2.052820299	2.150488717	2.248157134	2.345825551	2.443493969	2.541162386	2.638830804	2.736499221	2.834167639	2.931836056	3.029504474	3.127172891	3.224841308	3.322509726
4.980953623	4.889263169	4.797572714	4.705882259	4.614191804	4.52250135	4.430810895	4.33912044	4.247429985	4.155739531	4.064049076	3.972358621	3.880668166	3.788977712	3.697287257	3.605596802	3.513906347	3.422215893	3.330525438	3.238834983	3.147144528	3.055454074	2.963763619	2.872073164	2.780382709	2.688692254	2.5970018	2.505311345	2.41362089	2.321930435	2.230239981	2.138549526	2.046859071	2.132258347	2.217657624	2.3030569	2.388456176	2.473855452	2.559254729	2.644654005	2.730053281	2.815452557	2.900851833	2.98625111	3.071650386	3.157049662	3.242448938	3.327848215	3.413247491	3.498646767
5.426933161	5.333328109	5.239723058	5.146118006	5.052512955	4.958907903	4.865302852	4.7716978	4.678092749	4.584487697	4.490882646	4.397277594	4.303672543	4.210067491	4.11646244	4.022857388	3.929252337	3.835647285	3.742042234	3.648437182	3.554832131	3.461227079	3.367622028	3.274016976	3.180411925	3.086806873	2.993201822	2.89959677	2.805991719	2.712386667	2.618781616	2.525176564	2.431571513	2.504701648	2.577831783	2.650961918	2.724092053	2.797222188	2.870352323	2.943482458	3.016612593	3.089742728	3.162872863	3.236002998	3.309133133	3.382263268	3.455393403	3.528523538	3.601653673	3.674783808
5.872912698	5.77739305	5.681873402	5.586353753	5.490834105	5.395314457	5.299794809	5.20427516	5.108755512	5.013235864	4.917716216	4.822196568	4.726676919	4.631157271	4.535637623	4.440117975	4.344598326	4.249078678	4.15355903	4.058039382	3.962519733	3.867000085	3.771480437	3.675960789	3.580441141	3.484921492	3.389401844	3.293882196	3.198362548	3.102842899	3.007323251	2.911803603	2.816283955	2.877144949	2.938005942	2.998866936	3.05972793	3.120588924	3.181449918	3.242310911	3.303171905	3.364032899	3.424893893	3.485754887	3.54661588	3.607476874	3.668337868	3.729198862	3.790059856	3.850920849
6.318892235	6.22145799	6.124023745	6.0265895	5.929155255	5.83172101	5.734286766	5.636852521	5.539418276	5.441984031	5.344549786	5.247115541	5.149681296	5.052247051	4.954812806	4.857378561	4.759944316	4.662510071	4.565075826	4.467641581	4.370207336	4.272773091	4.175338846	4.077904601	3.980470356	3.883036111	3.785601866	3.688167621	3.590733376	3.493299131	3.395864887	3.298430642	3.200996397	3.249588249	3.298180102	3.346771954	3.395363807	3.44395566	3.492547512	3.541139365	3.589731217	3.63832307	3.686914922	3.735506775	3.784098628	3.83269048	3.881282333	3.929874185	3.978466038	4.027057891
6.764871773	6.665522931	6.566174089	6.466825247	6.367476406	6.268127564	6.168778722	6.069429881	5.970081039	5.870732197	5.771383356	5.672034514	5.572685672	5.473336831	5.373987989	5.274639147	5.175290305	5.075941464	4.976592622	4.87724378	4.777894939	4.678546097	4.579197255	4.479848414	4.380499572	4.28115073	4.181801889	4.082453047	3.983104205	3.883755363	3.784406522	3.68505768	3.585708838	3.62203155	3.658354261	3.694676973	3.730999684	3.767322395	3.803645107	3.839967818	3.876290529	3.912613241	3.948935952	3.985258663	4.021581375	4.057904086	4.094226798	4.130549509	4.16687222	4.203194932
7.21085131	7.109587871	7.008324433	6.907060995	6.805797556	6.704534118	6.603270679	6.502007241	6.400743802	6.299480364	6.198216926	6.096953487	5.995690049	5.89442661	5.793163172	5.691899733	5.590636295	5.489372857	5.388109418	5.28684598	5.185582541	5.084319103	4.983055664	4.881792226	4.780528788	4.679265349	4.578001911	4.476738472	4.375475034	4.274211595	4.172948157	4.071684719	3.97042128	3.99447485	4.018528421	4.042581991	4.066635561	4.090689131	4.114742701	4.138796271	4.162849841	4.186903412	4.210956982	4.235010552	4.259064122	4.283117692	4.307171262	4.331224833	4.355278403	4.379331973
7.656830847	7.553652812	7.450474777	7.347296742	7.244118706	7.140940671	7.037762636	6.934584601	6.831406566	6.728228531	6.625050496	6.52187246	6.418694425	6.31551639	6.212338355	6.10916032	6.005982285	5.902804249	5.799626214	5.696448179	5.593270144	5.490092109	5.386914074	5.283736038	5.180558003	5.077379968	4.974201933	4.871023898	4.767845863	4.664667828	4.561489792	4.458311757	4.355133722	4.366918151	4.37870258	4.390487009	4.402271438	4.414055867	4.425840296	4.437624725	4.449409154	4.461193583	4.472978011	4.48476244	4.496546869	4.508331298	4.520115727	4.531900156	4.543684585	4.555469014
8.102810384	7.997717752	7.892625121	7.787532489	7.682439857	7.577347225	7.472254593	7.367161961	7.262069329	7.156976697	7.051884065	6.946791434	6.841698802	6.73660617	6.631513538	6.526420906	6.421328274	6.316235642	6.21114301	6.106050378	6.000957747	5.895865115	5.790772483	5.685679851	5.580587219	5.475494587	5.370401955	5.265309323	5.160216691	5.05512406	4.950031428	4.844938796	4.739846164	4.739361452	4.738876739	4.738392027	4.737907315	4.737422602	4.73693789	4.736453178	4.735968466	4.735483753	4.734999041	4.734514329	4.734029617	4.733544904	4.733060192	4.73257548	4.732090768	4.731606055
8.548789922	8.441782693	8.334775464	8.227768236	8.120761007	8.013753779	7.90674655	7.799739321	7.692732093	7.585724864	7.478717635	7.371710407	7.264703178	7.15769595	7.050688721	6.943681492	6.836674264	6.729667035	6.622659806	6.515652578	6.408645349	6.301638121	6.194630892	6.087623663	5.980616435	5.873609206	5.766601977	5.659594749	5.55258752	5.445580292	5.338573063	5.231565834	5.124558606	5.111804752	5.099050899	5.086297045	5.073543192	5.060789338	5.048035485	5.035281631	5.022527778	5.009773924	4.997020071	4.984266217	4.971512364	4.95875851	4.946004657	4.933250803	4.92049695	4.907743096
8.994769459	8.885847634	8.776925808	8.668003983	8.559082157	8.450160332	8.341238507	8.232316681	8.123394856	8.014473031	7.905551205	7.79662938	7.687707555	7.578785729	7.469863904	7.360942079	7.252020253	7.143098428	7.034176602	6.925254777	6.816332952	6.707411126	6.598489301	6.489567476	6.38064565	6.271723825	6.162802	6.053880174	5.944958349	5.836036524	5.727114698	5.618192873	5.509271047	5.484248053	5.459225058	5.434202063	5.409179069	5.384156074	5.359133079	5.334110085	5.30908709	5.284064095	5.2590411	5.234018106	5.208995111	5.183972116	5.158949122	5.133926127	5.108903132	5.083880138
9.440748996	9.329912574	9.219076152	9.10823973	8.997403308	8.886566886	8.775730464	8.664894042	8.554057619	8.443221197	8.332384775	8.221548353	8.110711931	7.999875509	7.889039087	7.778202665	7.667366243	7.556529821	7.445693399	7.334856976	7.224020554	7.113184132	7.00234771	6.891511288	6.780674866	6.669838444	6.559002022	6.4481656	6.337329178	6.226492756	6.115656333	6.004819911	5.893983489	5.856691353	5.819399217	5.782107082	5.744814946	5.70752281	5.670230674	5.632938538	5.595646402	5.558354266	5.52106213	5.483769994	5.446477858	5.409185722	5.371893586	5.334601451	5.297309315	5.260017179
9.886728533	9.773977515	9.661226496	9.548475477	9.435724458	9.322973439	9.210222421	9.097471402	8.984720383	8.871969364	8.759218345	8.646467326	8.533716308	8.420965289	8.30821427	8.195463251	8.082712232	7.969961213	7.857210195	7.744459176	7.631708157	7.518957138	7.406206119	7.2934551	7.180704082	7.067953063	6.955202044	6.842451025	6.729700006	6.616948988	6.504197969	6.39144695	6.278695931	6.229134654	6.179573377	6.1300121	6.080450823	6.030889545	5.981328268	5.931766991	5.882205714	5.832644437	5.78308316	5.733521883	5.683960606	5.634399328	5.584838051	5.535276774	5.485715497	5.43615422
10.33270807	10.21804246	10.10337684	9.988711224	9.874045609	9.759379993	9.644714377	9.530048762	9.415383146	9.300717531	9.186051915	9.0713863	8.956720684	8.842055068	8.727389453	8.612723837	8.498058222	8.383392606	8.268726991	8.154061375	8.03939576	7.924730144	7.810064528	7.695398913	7.580733297	7.466067682	7.351402066	7.236736451	7.122070835	7.00740522	6.892739604	6.778073988	6.663408373	6.601577955	6.539747536	6.477917118	6.4160867	6.354256281	6.292425863	6.230595445	6.168765026	6.106934608	6.045104189	5.983273771	5.921443353	5.859612934	5.797782516	5.735952098	5.674121679	5.612291261
10.77868761	10.6621074	10.54552718	10.42894697	10.31236676	10.19578655	10.07920633	9.962626122	9.84604591	9.729465697	9.612885485	9.496305273	9.379725061	9.263144848	9.146564636	9.029984424	8.913404211	8.796823999	8.680243787	8.563663574	8.447083362	8.33050315	8.213922938	8.097342725	7.980762513	7.864182301	7.747602088	7.631021876	7.514441664	7.397861452	7.281281239	7.164701027	7.048120815	6.974021255	6.899921696	6.825822136	6.751722576	6.677623017	6.603523457	6.529423898	6.455324338	6.381224779	6.307125219	6.23302566	6.1589261	6.08482654	6.010726981	5.936627421	5.862527862	5.788428302
11.22466715	11.10617234	10.98767753	10.86918272	10.75068791	10.6321931	10.51369829	10.39520348	10.27670867	10.15821386	10.03971906	9.921224246	9.802729437	9.684234628	9.565739819	9.44724501	9.328750201	9.210255392	9.091760583	8.973265774	8.854770965	8.736276156	8.617781347	8.499286538	8.380791729	8.26229692	8.143802111	8.025307302	7.906812493	7.788317684	7.669822875	7.551328066	7.432833256	7.346464556	7.260095855	7.173727154	7.087358453	7.000989753	6.914621052	6.828252351	6.74188365	6.65551495	6.569146249	6.482777548	6.396408847	6.310040147	6.223671446	6.137302745	6.050934044	5.964565343
11.67064668	11.55023728	11.42982787	11.30941847	11.18900906	11.06859965	10.94819025	10.82778084	10.70737144	10.58696203	10.46655262	10.34614322	10.22573381	10.10532441	9.984915002	9.864505596	9.74409619	9.623686785	9.503277379	9.382867973	9.262458567	9.142049162	9.021639756	8.90123035	8.780820944	8.660411539	8.540002133	8.419592727	8.299183321	8.178773916	8.05836451	7.937955104	7.817545698	7.718907856	7.620270014	7.521632172	7.42299433	7.324356488	7.225718646	7.127080804	7.028442962	6.92980512	6.831167279	6.732529437	6.633891595	6.535253753	6.436615911	6.337978069	6.239340227	6.140702385
12.11662622	11.99430222	11.87197821	11.74965421	11.62733021	11.50500621	11.3826822	11.2603582	11.1380342	11.0157102	10.89338619	10.77106219	10.64873819	10.52641419	10.40409018	10.28176618	10.15944218	10.03711818	9.914794175	9.792470173	9.67014617	9.547822168	9.425498165	9.303174163	9.18085016	9.058526158	8.936202155	8.813878153	8.69155415	8.569230148	8.446906145	8.324582143	8.20225814	8.091351157	7.980444174	7.869537191	7.758630207	7.647723224	7.536816241	7.425909258	7.315002275	7.204095291	7.093188308	6.982281325	6.871374342	6.760467359	6.649560375	6.538653392	6.427746409	6.316839426
12.56260576	12.43836716	12.31412856	12.18988996	12.06565136	11.94141276	11.81717416	11.69293556	11.56869696	11.44445836	11.32021976	11.19598117	11.07174257	10.94750397	10.82326537	10.69902677	10.57478817	10.45054957	10.32631097	10.20207237	10.07783377	9.953595173	9.829356574	9.705117975	9.580879376	9.456640776	9.332402177	9.208163578	9.083924979	8.95968638	8.83544778	8.711209181	8.586970582	8.463794458	8.340618333	8.217442209	8.094266084	7.97108996	7.847913835	7.724737711	7.601561587	7.478385462	7.355209338	7.232033213	7.108857089	6.985680965	6.86250484	6.739328716	6.616152591	6.492976467
13.00858529	12.8824321	12.7562789	12.63012571	12.50397251	12.37781931	12.25166612	12.12551292	11.99935973	11.87320653	11.74705333	11.62090014	11.49474694	11.36859375	11.24244055	11.11628736	10.99013416	10.86398096	10.73782777	10.61167457	10.48552138	10.35936818	10.23321498	10.10706179	9.980908591	9.854755395	9.728602199	9.602449004	9.476295808	9.350142612	9.223989416	9.09783622	8.971683024	8.836237758	8.700792492	8.565347227	8.429901961	8.294456696	8.15901143	8.023566164	7.888120899	7.752675633	7.617230368	7.481785102	7.346339836	7.210894571	7.075449305	6.940004039	6.804558774	6.669113508
13.45456483	13.32649704	13.19842925	13.07036145	12.94229366	12.81422587	12.68615808	12.55809028	12.43002249	12.3019547	12.1738869	12.04581911	11.91775132	11.78968353	11.66161573	11.53354794	11.40548015	11.27741236	11.14934456	11.02127677	10.89320898	10.76514119	10.63707339	10.5090056	10.38093781	10.25287001	10.12480222	9.996734429	9.868666636	9.740598844	9.612531051	9.484463258	9.356395466	9.208681059	9.060966652	8.913252245	8.765537838	8.617823431	8.470109025	8.322394618	8.174680211	8.026965804	7.879251397	7.73153699	7.583822584	7.436108177	7.28839377	7.140679363	6.992964956	6.845250549
13.90054437	13.77056198	13.64057959	13.5105972	13.38061481	13.25063242	13.12065003	12.99066764	12.86068525	12.73070286	12.60072047	12.47073809	12.3407557	12.21077331	12.08079092	11.95080853	11.82082614	11.69084375	11.56086136	11.43087897	11.30089658	11.17091419	11.0409318	10.91094941	10.78096702	10.65098463	10.52100224	10.39101985	10.26103747	10.13105508	10.00107269	9.871090297	9.741107907	9.581124359	9.421140811	9.261157263	9.101173715	8.941190167	8.781206619	8.621223071	8.461239523	8.301255975	8.141272427	7.981288879	7.821305331	7.661321783	7.501338235	7.341354687	7.181371139	7.021387591
14.34652391	14.21462692	14.08272993	13.95083295	13.81893596	13.68703898	13.55514199	13.423245	13.29134802	13.15945103	13.02755404	12.89565706	12.76376007	12.63186309	12.4999661	12.36806911	12.23617213	12.10427514	11.97237816	11.84048117	11.70858418	11.5766872	11.44479021	11.31289322	11.18099624	11.04909925	10.91720227	10.78530528	10.65340829	10.52151131	10.38961432	10.25771734	10.12582035	9.95356766	9.781314971	9.609062281	9.436809592	9.264556903	9.092304214	8.920051524	8.747798835	8.575546146	8.403293457	8.231040767	8.058788078	7.886535389	7.714282699	7.54203001	7.369777321	7.197524632
14.79250344	14.65869186	14.52488028	14.39106869	14.25725711	14.12344553	13.98963395	13.85582236	13.72201078	13.5881992	13.45438761	13.32057603	13.18676445	13.05295287	12.91914128	12.7853297	12.65151812	12.51770653	12.38389495	12.25008337	12.11627179	11.9824602	11.84864862	11.71483704	11.58102545	11.44721387	11.31340229	11.17959071	11.04577912	10.91196754	10.77815596	10.64434437	10.51053279	10.32601096	10.14148913	9.9569673	9.772445469	9.587923639	9.403401808	9.218879978	9.034358147	8.849836317	8.665314486	8.480792656	8.296270825	8.111748995	7.927227164	7.742705334	7.558183503	7.373661673
15.23848298	15.1027568	14.96703062	14.83130444	14.69557826	14.55985208	14.4241259	14.28839972	14.15267354	14.01694736	13.88122118	13.745495	13.60976883	13.47404265	13.33831647	13.20259029	13.06686411	12.93113793	12.79541175	12.65968557	12.52395939	12.38823321	12.25250703	12.11678085	11.98105467	11.84532849	11.70960231	11.57387613	11.43814995	11.30242377	11.16669759	11.03097141	10.89524523	10.69845426	10.50166329	10.30487232	10.10808135	9.911290374	9.714499403	9.517708431	9.320917459	9.124126488	8.927335516	8.730544544	8.533753572	8.336962601	8.140171629	7.943380657	7.746589686	7.549798714
15.68446252	15.54682174	15.40918097	15.27154019	15.13389941	14.99625864	14.85861786	14.72097708	14.58333631	14.44569553	14.30805475	14.17041398	14.0327732	13.89513243	13.75749165	13.61985087	13.4822101	13.34456932	13.20692854	13.06928777	12.93164699	12.79400621	12.65636544	12.51872466	12.38108389	12.24344311	12.10580233	11.96816156	11.83052078	11.69288	11.55523923	11.41759845	11.27995767	11.07089756	10.86183745	10.65277734	10.44371722	10.23465711	10.025597	9.816536884	9.607476771	9.398416658	9.189356546	8.980296433	8.77123632	8.562176207	8.353116094	8.144055981	7.934995868	7.725935755
16.13044206	15.99088668	15.85133131	15.71177594	15.57222056	15.43266519	15.29310982	15.15355444	15.01399907	14.8744437	14.73488832	14.59533295	14.45577758	14.31622221	14.17666683	14.03711146	13.89755609	13.75800071	13.61844534	13.47888997	13.33933459	13.19977922	13.06022385	12.92066847	12.7811131	12.64155773	12.50200235	12.36244698	12.22289161	12.08333624	11.94378086	11.80422549	11.66467012	11.44334086	11.22201161	11.00068235	10.7793531	10.55802385	10.33669459	10.11536534	9.894036083	9.672706829	9.451377575	9.230048321	9.008719067	8.787389813	8.566060559	8.344731305	8.123402051	7.902072796
16.57642159	16.43495162	16.29348165	16.15201168	16.01054171	15.86907174	15.72760177	15.5861318	15.44466183	15.30319186	15.16172189	15.02025192	14.87878195	14.73731198	14.59584202	14.45437205	14.31290208	14.17143211	14.02996214	13.88849217	13.7470222	13.60555223	13.46408226	13.32261229	13.18114232	13.03967235	12.89820238	12.75673241	12.61526244	12.47379247	12.3323225	12.19085253	12.04938256	11.81578416	11.58218577	11.34858737	11.11498898	10.88139058	10.64779219	10.41419379	10.1805954	9.946997	9.713398605	9.47980021	9.246201814	9.012603419	8.779005024	8.545406628	8.311808233	8.078209838
17.02240113	16.87901656	16.735632	16.59224743	16.44886286	16.3054783	16.16209373	16.01870916	15.8753246	15.73194003	15.58855546	15.4451709	15.30178633	15.15840176	15.0150172	14.87163263	14.72824806	14.5848635	14.44147893	14.29809437	14.1547098	14.01132523	13.86794067	13.7245561	13.58117153	13.43778697	13.2944024	13.15101783	13.00763327	12.8642487	12.72086413	12.57747957	12.434095	12.18822746	11.94235993	11.69649239	11.45062485	11.20475732	10.95888978	10.71302224	10.46715471	10.22128717	9.975419635	9.729552098	9.483684561	9.237817025	8.991949488	8.746081952	8.500214415	8.254346879
17.27193563	17.11627326	16.96061088	16.80494851	16.64928613	16.49362376	16.33796138	16.182299	16.02663663	15.87097425	15.71531188	15.5596495	15.40398712	15.24832475	15.09266237	14.937	14.78133762	14.62567525	14.47001287	14.31435049	14.15868812	14.00302574	13.84736337	13.69170099	13.53603861	13.38037624	13.22471386	13.06905149	12.91338911	12.75772673	12.60206436	12.44640198	12.29073961	12.05783828	11.82493696	11.59203563	11.35913431	11.12623298	10.89333166	10.66043034	10.42752901	10.19462769	9.961726362	9.728825037	9.495923713	9.263022388	9.030121064	8.797219739	8.564318414	8.33141709
17.52147014	17.35352995	17.18558977	17.01764958	16.8497094	16.68176921	16.51382903	16.34588884	16.17794866	16.01000847	15.84206829	15.6741281	15.50618792	15.33824773	15.17030755	15.00236736	14.83442718	14.66648699	14.49854681	14.33060662	14.16266644	13.99472625	13.82678607	13.65884588	13.4909057	13.32296551	13.15502533	12.98708514	12.81914496	12.65120477	12.48326458	12.3153244	12.14738421	11.9274491	11.70751399	11.48757888	11.26764376	11.04770865	10.82777354	10.60783843	10.38790331	10.1679682	9.948033089	9.728097976	9.508162864	9.288227751	9.068292639	8.848357526	8.628422414	8.408487301
17.77100464	17.59078665	17.41056866	17.23035066	17.05013267	16.86991467	16.68969668	16.50947868	16.32926069	16.14904269	15.9688247	15.78860671	15.60838871	15.42817072	15.24795272	15.06773473	14.88751673	14.70729874	14.52708074	14.34686275	14.16664476	13.98642676	13.80620877	13.62599077	13.44577278	13.26555478	13.08533679	12.90511879	12.7249008	12.54468281	12.36446481	12.18424682	12.00402882	11.79705992	11.59009102	11.38312212	11.17615322	10.96918432	10.76221542	10.55524652	10.34827762	10.14130872	9.934339816	9.727370916	9.520402015	9.313433115	9.106464214	8.899495313	8.692526413	8.485557512
18.02053915	17.82804334	17.63554754	17.44305174	17.25055593	17.05806013	16.86556433	16.67306852	16.48057272	16.28807692	16.09558111	15.90308531	15.7105895	15.5180937	15.3255979	15.13310209	14.94060629	14.74811049	14.55561468	14.36311888	14.17062307	13.97812727	13.78563147	13.59313566	13.40063986	13.20814406	13.01564825	12.82315245	12.63065664	12.43816084	12.24566504	12.05316923	11.86067343	11.66667074	11.47266805	11.27866536	11.08466267	10.89065999	10.6966573	10.50265461	10.30865192	10.11464923	9.920646543	9.726643855	9.532641166	9.338638478	9.144635789	8.950633101	8.756630412	8.562627723
18.27007365	18.06530004	17.86052643	17.65575281	17.4509792	17.24620559	17.04143198	16.83665836	16.63188475	16.42711114	16.22233752	16.01756391	15.8127903	15.60801668	15.40324307	15.19846946	14.99369584	14.78892223	14.58414862	14.37937501	14.17460139	13.96982778	13.76505417	13.56028055	13.35550694	13.15073333	12.94595971	12.7411861	12.53641249	12.33163888	12.12686526	11.92209165	11.71731804	11.53628156	11.35524508	11.17420861	10.99317213	10.81213565	10.63109918	10.4500627	10.26902622	10.08798975	9.906953271	9.725916794	9.544880317	9.363843841	9.182807364	9.001770888	8.820734411	8.639697935
18.51960816	18.30255674	18.08550531	17.86845389	17.65140247	17.43435105	17.21729962	17.0002482	16.78319678	16.56614536	16.34909393	16.13204251	15.91499109	15.69793967	15.48088825	15.26383682	15.0467854	14.82973398	14.61268256	14.39563113	14.17857971	13.96152829	13.74447687	13.52742544	13.31037402	13.0933226	12.87627118	12.65921976	12.44216833	12.22511691	12.00806549	11.79101407	11.57396264	11.40589238	11.23782211	11.06975185	10.90168159	10.73361132	10.56554106	10.39747079	10.22940053	10.06133026	9.893259998	9.725189733	9.557119469	9.389049204	9.220978939	9.052908675	8.88483841	8.716768146
18.76914266	18.53981343	18.3104842	18.08115497	17.85182574	17.6224965	17.39316727	17.16383804	16.93450881	16.70517958	16.47585035	16.24652112	16.01719188	15.78786265	15.55853342	15.32920419	15.09987496	14.87054573	14.64121649	14.41188726	14.18255803	13.9532288	13.72389957	13.49457034	13.2652411	13.03591187	12.80658264	12.57725341	12.34792418	12.11859495	11.88926571	11.65993648	11.43060725	11.2755032	11.12039915	10.96529509	10.81019104	10.65508699	10.49998294	10.34487888	10.18977483	10.03467078	9.879566725	9.724462672	9.56935862	9.414254567	9.259150515	9.104046462	8.948942409	8.793838357
19.01867717	18.77707013	18.53546309	18.29385604	18.052249	17.81064196	17.56903492	17.32742788	17.08582084	16.8442138	16.60260676	16.36099972	16.11939268	15.87778564	15.63617859	15.39457155	15.15296451	14.91135747	14.66975043	14.42814339	14.18653635	13.94492931	13.70332227	13.46171523	13.22010819	12.97850114	12.7368941	12.49528706	12.25368002	12.01207298	11.77046594	11.5288589	11.28725186	11.14511402	11.00297618	10.86083834	10.7187005	10.57656266	10.43442481	10.29228697	10.15014913	10.00801129	9.865873452	9.723735612	9.581597771	9.43945993	9.29732209	9.155184249	9.013046409	8.870908568
19.26821167	19.01432682	18.76044197	18.50655712	18.25267227	17.99878742	17.74490257	17.49101772	17.23713287	16.98324802	16.72936317	16.47547832	16.22159347	15.96770862	15.71382377	15.45993892	15.20605407	14.95216922	14.69828437	14.44439952	14.19051467	13.93662982	13.68274497	13.42886012	13.17497527	12.92109042	12.66720557	12.41332072	12.15943587	11.90555102	11.65166617	11.39778132	11.14389647	11.01472484	10.88555321	10.75638158	10.62720995	10.49803832	10.36886669	10.23969507	10.11052344	9.981351808	9.85218018	9.723008551	9.593836922	9.464665294	9.335493665	9.206322036	9.077150408	8.947978779
19.51774618	19.25158352	18.98542086	18.7192582	18.45309554	18.18693288	17.92077022	17.65460756	17.3884449	17.12228224	16.85611958	16.58995692	16.32379426	16.0576316	15.79146894	15.52530628	15.25914362	14.99298097	14.72681831	14.46065565	14.19449299	13.92833033	13.66216767	13.39600501	13.12984235	12.86367969	12.59751703	12.33135437	12.06519171	11.79902905	11.53286639	11.26670373	11.00054107	10.88433566	10.76813024	10.65192482	10.53571941	10.41951399	10.30330857	10.18710316	10.07089774	9.954692323	9.838486907	9.72228149	9.606076073	9.489870657	9.37366524	9.257459824	9.141254407	9.02504899
19.76728068	19.48884021	19.21039974	18.93195928	18.65351881	18.37507834	18.09663787	17.8181974	17.53975693	17.26131646	16.98287599	16.70443552	16.42599506	16.14755459	15.86911412	15.59067365	15.31223318	15.03379271	14.75535224	14.47691177	14.19847131	13.92003084	13.64159037	13.3631499	13.08470943	12.80626896	12.52782849	12.24938802	11.97094756	11.69250709	11.41406662	11.13562615	10.85718568	10.75394648	10.65070727	10.54746807	10.44422886	10.34098966	10.23775045	10.13451125	10.03127204	9.928032839	9.824793634	9.721554429	9.618315225	9.51507602	9.411836815	9.308597611	9.205358406	9.102119201
20.01681519	19.72609691	19.43537863	19.14466035	18.85394207	18.5632238	18.27250552	17.98178724	17.69106896	17.40035068	17.10963241	16.81891413	16.52819585	16.23747757	15.94675929	15.65604102	15.36532274	15.07460446	14.78388618	14.4931679	14.20244962	13.91173135	13.62101307	13.33029479	13.03957651	12.74885823	12.45813996	12.16742168	11.8767034	11.58598512	11.29526684	11.00454857	10.71383029	10.6235573	10.5332843	10.44301131	10.35273832	10.26246532	10.17219233	10.08191934	9.991646346	9.901373354	9.811100361	9.720827369	9.630554376	9.540281383	9.450008391	9.359735398	9.269462405	9.179189413
20.26634969	19.9633536	19.66035752	19.35736143	19.05436534	18.75136925	18.44837317	18.14537708	17.84238099	17.5393849	17.23638882	16.93339273	16.63039664	16.32740056	16.02440447	15.72140838	15.41841229	15.11541621	14.81242012	14.50942403	14.20642794	13.90343186	13.60043577	13.29743968	12.99444359	12.69144751	12.38845142	12.08545533	11.78245924	11.47946316	11.17646707	10.87347098	10.5704749	10.49316811	10.41586133	10.33855455	10.26124777	10.18394099	10.10663421	10.02932743	9.95202065	9.874713869	9.797407088	9.720100308	9.642793527	9.565486746	9.488179966	9.410873185	9.333566404	9.256259624
20.5158842	20.2006103	19.8853364	19.57006251	19.25478861	18.93951471	18.62424082	18.30896692	17.99369302	17.67841913	17.36314523	17.04787133	16.73259744	16.41732354	16.10204964	15.78677575	15.47150185	15.15622795	14.84095406	14.52568016	14.21040626	13.89513237	13.57985847	13.26458457	12.94931068	12.63403678	12.31876288	12.00348899	11.68821509	11.37294119	11.0576673	10.7423934	10.4271195	10.36277893	10.29843836	10.2340978	10.16975723	10.10541666	10.04107609	9.976735522	9.912394953	9.848054384	9.783713816	9.719373247	9.655032678	9.59069211	9.526351541	9.462010972	9.397670404	9.333329835
20.7654187	20.43786699	20.11031529	19.78276358	19.45521188	19.12766017	18.80010846	18.47255676	18.14500505	17.81745335	17.48990164	17.16234993	16.83479823	16.50724652	16.17969482	15.85214311	15.5245914	15.1970397	14.86948799	14.54193629	14.21438458	13.88683288	13.55928117	13.23172946	12.90417776	12.57662605	12.24907435	11.92152264	11.59397093	11.26641923	10.93886752	10.61131582	10.28376411	10.23238975	10.1810154	10.12964104	10.07826668	10.02689233	9.97551797	9.924143613	9.872769256	9.8213949	9.770020543	9.718646186	9.667271829	9.615897473	9.564523116	9.513148759	9.461774403	9.410400046
21.01495321	20.67512369	20.33529417	19.99546466	19.65563514	19.31580563	18.97597611	18.6361466	18.29631708	17.95648757	17.61665805	17.27682854	16.93699902	16.59716951	16.25733999	15.91751048	15.57768096	15.23785145	14.89802193	14.55819242	14.2183629	13.87853338	13.53870387	13.19887435	12.85904484	12.51921532	12.17938581	11.83955629	11.49972678	11.15989726	10.82006775	10.48023823	10.14040872	10.10200057	10.06359243	10.02518428	9.986776138	9.948367993	9.909959849	9.871551704	9.833143559	9.794735415	9.75632727	9.717919125	9.679510981	9.641102836	9.602694691	9.564286547	9.525878402	9.487470257
21.26448771	20.91238039	20.56027306	20.20816574	19.85605841	19.50395109	19.15184376	18.79973644	18.44762911	18.09552179	17.74341446	17.39130714	17.03919982	16.68709249	16.33498517	15.98287784	15.63077052	15.27866319	14.92655587	14.57444854	14.22234122	13.87023389	13.51812657	13.16601925	12.81391192	12.4618046	12.10969727	11.75758995	11.40548262	11.0533753	10.70126797	10.34916065	9.997053324	9.971611392	9.946169459	9.920727526	9.895285593	9.869843661	9.844401728	9.818959795	9.793517863	9.76807593	9.742633997	9.717192065	9.691750132	9.666308199	9.640866266	9.615424334	9.589982401	9.564540468
21.51402221	21.14963708	20.78525195	20.42086681	20.05648168	19.69209655	19.32771141	18.96332628	18.59894114	18.23455601	17.87017088	17.50578574	17.14140061	16.77701547	16.41263034	16.04824521	15.68386007	15.31947494	14.95508981	14.59070467	14.22631954	13.8619344	13.49754927	13.13316414	12.768779	12.40439387	12.04000873	11.6756236	11.31123847	10.94685333	10.5824682	10.21808307	9.853697932	9.841222211	9.82874649	9.816270769	9.803795049	9.791319328	9.778843607	9.766367887	9.753892166	9.741416445	9.728940724	9.716465004	9.703989283	9.691513562	9.679037842	9.666562121	9.6540864	9.64161068
21.76355672	21.38689378	21.01023083	20.63356789	20.25690495	19.880242	19.50357906	19.12691612	18.75025317	18.37359023	17.99692729	17.62026434	17.2436014	16.86693846	16.49027552	16.11361257	15.73694963	15.36028669	14.98362374	14.6069608	14.23029786	13.85363491	13.47697197	13.10030903	12.72364608	12.34698314	11.9703202	11.59365725	11.21699431	10.84033137	10.46366843	10.08700548	9.710342539	9.71083303	9.711323521	9.711814013	9.712304504	9.712794995	9.713285487	9.713775978	9.714266469	9.71475696	9.715247452	9.715737943	9.716228434	9.716718926	9.717209417	9.717699908	9.718190399	9.718680891
22.01309122	21.62415047	21.23520972	20.84626897	20.45732821	20.06838746	19.67944671	19.29050596	18.9015652	18.51262445	18.1236837	17.73474295	17.34580219	16.95686144	16.56792069	16.17897994	15.79003918	15.40109843	15.01215768	14.62321693	14.23427618	13.84533542	13.45639467	13.06745392	12.67851317	12.28957241	11.90063166	11.51169091	11.12275016	10.7338094	10.34486865	9.955927899	9.566987146	9.580443849	9.593900553	9.607357256	9.620813959	9.634270663	9.647727366	9.661184069	9.674640772	9.688097476	9.701554179	9.715010882	9.728467585	9.741924289	9.755380992	9.768837695	9.782294399	9.795751102
22.26262573	21.86140717	21.46018861	21.05897004	20.65775148	20.25653292	19.85531436	19.4540958	19.05287723	18.65165867	18.25044011	17.84922155	17.44800299	17.04678443	16.64556586	16.2443473	15.84312874	15.44191018	15.04069162	14.63947306	14.23825449	13.83703593	13.43581737	13.03459881	12.63338025	12.23216169	11.83094312	11.42972456	11.028506	10.62728744	10.22606888	9.824850315	9.423631753	9.450054669	9.476477584	9.502900499	9.529323415	9.55574633	9.582169245	9.60859216	9.635015076	9.661437991	9.687860906	9.714283821	9.740706737	9.767129652	9.793552567	9.819975482	9.846398398	9.872821313
22.51216023	22.09866386	21.68516749	21.27167112	20.85817475	20.44467838	20.03118201	19.61768564	19.20418927	18.79069289	18.37719652	17.96370015	17.55020378	17.13670741	16.72321104	16.30971467	15.8962183	15.48272193	15.06922555	14.65572918	14.24223281	13.82873644	13.41524007	13.0017437	12.58824733	12.17475096	11.76125459	11.34775822	10.93426184	10.52076547	10.1072691	9.693772732	9.280276361	9.319665488	9.359054615	9.398443743	9.43783287	9.477221997	9.516611124	9.556000252	9.595389379	9.634778506	9.674167633	9.713556761	9.752945888	9.792335015	9.831724142	9.87111327	9.910502397	9.949891524
22.76169474	22.33592056	21.91014638	21.4843722	21.05859802	20.63282384	20.20704966	19.78127548	19.3555013	18.92972712	18.50395293	18.07817875	17.65240457	17.22663039	16.80085621	16.37508203	15.94930785	15.52353367	15.09775949	14.67198531	14.24621113	13.82043695	13.39466277	12.96888859	12.54311441	12.11734023	11.69156605	11.26579187	10.84001769	10.41424351	9.988469329	9.562695148	9.136920968	9.189276307	9.241631647	9.293986986	9.346342325	9.398697664	9.451053004	9.503408343	9.555763682	9.608119021	9.660474361	9.7128297	9.765185039	9.817540378	9.869895718	9.922251057	9.974606396	10.02696174
23.01122924	22.57317725	22.13512526	21.69707327	21.25902128	20.82096929	20.3829173	19.94486532	19.50681333	19.06876134	18.63070935	18.19265736	17.75460537	17.31655338	16.87850139	16.4404494	16.00239741	15.56434542	15.12629343	14.68824144	14.25018945	13.81213746	13.37408547	12.93603348	12.49798149	12.0599295	11.62187751	11.18382552	10.74577353	10.30772154	9.869669555	9.431617565	8.993565575	9.058887127	9.124208678	9.189530229	9.25485178	9.320173332	9.385494883	9.450816434	9.516137985	9.581459537	9.646781088	9.712102639	9.77742419	9.842745741	9.908067293	9.973388844	10.0387104	10.10403195
23.26076375	22.81043395	22.36010415	21.90977435	21.45944455	21.00911475	20.55878495	20.10845516	19.65812536	19.20779556	18.75746576	18.30713596	17.85680616	17.40647636	16.95614656	16.50581676	16.05548696	15.60515717	15.15482737	14.70449757	14.25416777	13.80383797	13.35350817	12.90317837	12.45284857	12.00251877	11.55218898	11.10185918	10.65152938	10.20119958	9.750869781	9.300539982	8.850210183	8.928497946	9.006785709	9.085073472	9.163361236	9.241648999	9.319936762	9.398224525	9.476512289	9.554800052	9.633087815	9.711375578	9.789663341	9.867951105	9.946238868	10.02452663	10.10281439	10.18110216
23.51029825	23.04769064	22.58508304	22.12247543	21.65986782	21.19726021	20.7346526	20.27204499	19.80943739	19.34682978	18.88422217	18.42161456	17.95900695	17.49639935	17.03379174	16.57118413	16.10857652	15.64596891	15.1833613	14.7207537	14.25814609	13.79553848	13.33293087	12.87032326	12.40771566	11.94510805	11.48250044	11.01989283	10.55728522	10.09467761	9.632070006	9.169462398	8.70685479	8.798108765	8.88936274	8.980616716	9.071870691	9.163124666	9.254378641	9.345632617	9.436886592	9.528140567	9.619394542	9.710648517	9.801902493	9.893156468	9.984410443	10.07566442	10.16691839	10.25817237
23.75983276	23.28494734	22.81006192	22.3351765	21.86029109	21.38540567	20.91052025	20.43563483	19.96074942	19.485864	19.01097858	18.53609316	18.06120775	17.58632233	17.11143691	16.63655149	16.16166608	15.68678066	15.21189524	14.73700982	14.26212441	13.78723899	13.31235357	12.83746815	12.36258274	11.88769732	11.4128119	10.93792648	10.46304107	9.98815565	9.513270232	9.038384815	8.563499397	8.667719585	8.771939772	8.876159959	8.980380146	9.084600333	9.188820521	9.293040708	9.397260895	9.501481082	9.605701269	9.709921457	9.814141644	9.918361831	10.02258202	10.12680221	10.23102239	10.33524258
24.00936726	23.52220403	23.03504081	22.54787758	22.06071435	21.57355113	21.0863879	20.59922467	20.11206145	19.62489822	19.13773499	18.65057177	18.16340854	17.67624531	17.18908209	16.70191886	16.21475563	15.72759241	15.24042918	14.75326595	14.26610273	13.7789395	13.29177627	12.80461305	12.31744982	11.83028659	11.34312337	10.85596014	10.36879691	9.881633685	9.394470458	8.907307231	8.420144005	8.537330404	8.654516803	8.771703202	8.888889601	9.006076001	9.1232624	9.240448799	9.357635198	9.474821597	9.592007997	9.709194396	9.826380795	9.943567194	10.06075359	10.17793999	10.29512639	10.41231279
24.25890177	23.75946073	23.26001969	22.76057866	22.26113762	21.76169659	21.26225555	20.76281451	20.26337348	19.76393244	19.26449141	18.76505037	18.26560933	17.7661683	17.26672726	16.76728623	16.26784519	15.76840415	15.26896312	14.76952208	14.27008104	13.77064001	13.27119897	12.77175794	12.2723169	11.77287586	11.27343483	10.77399379	10.27455276	9.77511172	9.275670684	8.776229648	8.276788612	8.406941223	8.537093834	8.667246446	8.797399057	8.927551668	9.057704279	9.18785689	9.318009501	9.448162113	9.578314724	9.708467335	9.838619946	9.968772557	10.09892517	10.22907778	10.35923039	10.489383
24.50843627	23.99671743	23.48499858	22.97327973	22.46156089	21.94984204	21.4381232	20.92640435	20.41468551	19.90296666	19.39124782	18.87952897	18.36781013	17.85609128	17.34437244	16.83265359	16.32093475	15.8092159	15.29749705	14.78577821	14.27405936	13.76234052	13.25062167	12.73890283	12.22718398	11.71546514	11.20374629	10.69202745	10.1803086	9.668589755	9.15687091	8.645152065	8.133433219	8.276552042	8.419670866	8.562789689	8.705908512	8.849027335	8.992146158	9.135264982	9.278383805	9.421502628	9.564621451	9.707740274	9.850859097	9.993977921	10.13709674	10.28021557	10.42333439	10.56645321
24.75797078	24.23397412	23.70997747	23.18598081	22.66198416	22.1379875	21.61399085	21.08999419	20.56599754	20.04200088	19.51800423	18.99400757	18.47001092	17.94601426	17.42201761	16.89802096	16.3740243	15.85002765	15.32603099	14.80203434	14.27803768	13.75404103	13.23004437	12.70604772	12.18205106	11.65805441	11.13405775	10.6100611	10.08606445	9.562067791	9.038071136	8.514074481	7.990077827	8.146162862	8.302247897	8.458332932	8.614417967	8.770503002	8.926588038	9.082673073	9.238758108	9.394843143	9.550928178	9.707013213	9.863098249	10.01918328	10.17526832	10.33135335	10.48743839	10.64352342
25.00750528	24.47123082	23.93495635	23.39868189	22.86240742	22.32613296	21.7898585	21.25358403	20.71730957	20.1810351	19.64476064	19.10848618	18.57221171	18.03593725	17.49966278	16.96338832	16.42711386	15.89083939	15.35456493	14.81829047	14.282016	13.74574154	13.20946707	12.67319261	12.13691815	11.60064368	11.06436922	10.52809475	9.99182029	9.455545826	8.919271362	8.382996898	7.846722434	8.015773681	8.184824928	8.353876175	8.522927423	8.69197867	8.861029917	9.030081164	9.199132411	9.368183658	9.537234906	9.706286153	9.8753374	10.04438865	10.21343989	10.38249114	10.55154239	10.72059364
25.04230535	24.50385684	23.96540832	23.42695981	22.8885113	22.35006278	21.81161427	21.27316576	20.73471724	20.19626873	19.65782022	19.1193717	18.58092319	18.04247468	17.50402616	16.96557765	16.42712914	15.88868062	15.35023211	14.8117836	14.27333508	13.73488657	13.19643806	12.65798954	12.11954103	11.58109252	11.042644	10.50419549	9.965746977	9.427298464	8.88884995	8.350401437	7.811952923	7.991774276	8.171595628	8.351416981	8.531238333	8.711059685	8.890881038	9.07070239	9.250523742	9.430345095	9.610166447	9.789987799	9.969809152	10.1496305	10.32945186	10.50927321	10.68909456	10.86891591
25.07710542	24.53648286	23.9958603	23.45523773	22.91461517	22.37399261	21.83337004	21.29274748	20.75212492	20.21150236	19.67087979	19.13025723	18.58963467	18.04901211	17.50838954	16.96776698	16.42714442	15.88652185	15.34589929	14.80527673	14.26465417	13.7240316	13.18340904	12.64278648	12.10216392	11.56154135	11.02091879	10.48029623	9.939673664	9.399051101	8.858428539	8.317805976	7.777183413	7.967774871	8.158366328	8.348957786	8.539549243	8.730140701	8.920732158	9.111323616	9.301915073	9.492506531	9.683097988	9.873689446	10.0642809	10.25487236	10.44546382	10.63605528	10.82664673	11.01723819
25.11190549	24.56910888	24.02631227	23.48351566	22.94071904	22.39792243	21.85512582	21.31232921	20.76953259	20.22673598	19.68393937	19.14114276	18.59834615	18.05554953	17.51275292	16.96995631	16.4271597	15.88436309	15.34156647	14.79876986	14.25597325	13.71317664	13.17038002	12.62758341	12.0847868	11.54199019	10.99919358	10.45639696	9.913600351	9.370803739	8.828007127	8.285210515	7.742413903	7.943775465	8.145137028	8.346498591	8.547860154	8.749221716	8.950583279	9.151944842	9.353306404	9.554667967	9.75602953	9.957391093	10.15875266	10.36011422	10.56147578	10.76283734	10.96419891	11.16556047
25.14670556	24.6017349	24.05676424	23.51179358	22.96682292	22.42185225	21.87688159	21.33191093	20.78694027	20.24196961	19.69699895	19.15202829	18.60705762	18.06208696	17.5171163	16.97214564	16.42717498	15.88220432	15.33723365	14.79226299	14.24729233	13.70232167	13.15735101	12.61238035	12.06740968	11.52243902	10.97746836	10.4324977	9.887527039	9.342556377	8.797585715	8.252615054	7.707644392	7.91977606	8.131907728	8.344039396	8.556171064	8.768302732	8.9804344	9.192566068	9.404697735	9.616829403	9.828961071	10.04109274	10.25322441	10.46535607	10.67748774	10.88961941	11.10175108	11.31388275
25.18150563	24.63436092	24.08721621	23.5400715	22.99292679	22.44578208	21.89863737	21.35149266	20.80434795	20.25720323	19.71005852	19.16291381	18.6157691	18.06862439	17.52147968	16.97433497	16.42719026	15.88004555	15.33290084	14.78575612	14.23861141	13.6914667	13.14432199	12.59717728	12.05003257	11.50288786	10.95574315	10.40859844	9.861453726	9.314309015	8.767164304	8.220019593	7.672874882	7.895776655	8.118678428	8.341580201	8.564481974	8.787383747	9.01028552	9.233187293	9.456089067	9.67899084	9.901892613	10.12479439	10.34769616	10.57059793	10.79349971	11.01640148	11.23930325	11.46220502
25.2163057	24.66698694	24.11766818	23.56834942	23.01903066	22.4697119	21.92039314	21.37107438	20.82175562	20.27243686	19.7231181	19.17379934	18.62448058	18.07516182	17.52584306	16.9765243	16.42720554	15.87788678	15.32856802	14.77924926	14.2299305	13.68061174	13.13129298	12.58197421	12.03265545	11.48333669	10.93401793	10.38469917	9.835380413	9.286061653	8.736742892	8.187424132	7.638105371	7.87177725	8.105449128	8.339121006	8.572792884	8.806464763	9.040136641	9.273808519	9.507480398	9.741152276	9.974824154	10.20849603	10.44216791	10.67583979	10.90951167	11.14318355	11.37685542	11.6105273
25.25110577	24.69961296	24.14812015	23.59662734	23.04513454	22.49364173	21.94214892	21.39065611	20.8391633	20.28767049	19.73617768	19.18468487	18.63319206	18.08169925	17.53020644	16.97871363	16.42722082	15.87572801	15.3242352	14.77274239	14.22124958	13.66975677	13.11826396	12.56677115	12.01527834	11.46378553	10.91229272	10.36079991	9.8093071	9.25781429	8.706321481	8.154828671	7.603335861	7.847777844	8.092219828	8.336661811	8.581103795	8.825545778	9.069987762	9.314429745	9.558871729	9.803313712	10.0477557	10.29219768	10.53663966	10.78108165	11.02552363	11.26996561	11.5144076	11.75884958
25.28590584	24.73223899	24.17857213	23.62490527	23.07123841	22.51757155	21.96390469	21.41023783	20.85657097	20.30290411	19.74923725	19.19557039	18.64190353	18.08823668	17.53456982	16.98090296	16.4272361	15.87356924	15.31990238	14.76623552	14.21256866	13.6589018	13.10523494	12.55156808	11.99790122	11.44423436	10.89056751	10.33690065	9.783233787	9.229566928	8.675900069	8.12223321	7.568566351	7.823778439	8.078990528	8.334202616	8.589414705	8.844626794	9.099838882	9.355050971	9.61026306	9.865475148	10.12068724	10.37589933	10.63111141	10.8863235	11.14153559	11.39674768	11.65195977	11.90717186
25.32070592	24.76486501	24.2090241	23.65318319	23.09734228	22.54150137	21.98566046	21.42981956	20.87397865	20.31813774	19.76229683	19.20645592	18.65061501	18.0947741	17.5389332	16.98309229	16.42725138	15.87141047	15.31556956	14.75972865	14.20388774	13.64804683	13.09220593	12.53636502	11.98052411	11.4246832	10.86884229	10.31300138	9.757160475	9.201319566	8.645478657	8.089637749	7.53379684	7.799779034	8.065761228	8.331743422	8.597725615	8.863707809	9.129690003	9.395672197	9.661654391	9.927636585	10.19361878	10.45960097	10.72558317	10.99156536	11.25754755	11.52352975	11.78951194	12.05549414
25.35550599	24.79749103	24.23947607	23.68146111	23.12344615	22.5654312	22.00741624	21.44940128	20.89138632	20.33337136	19.77535641	19.21734145	18.65932649	18.10131153	17.54329657	16.98528162	16.42726666	15.8692517	15.31123674	14.75322178	14.19520683	13.63719187	13.07917691	12.52116195	11.96314699	11.40513204	10.84711708	10.28910212	9.731087162	9.173072204	8.615057246	8.057042288	7.49902733	7.775779629	8.052531928	8.329284227	8.606036526	8.882788825	9.159541124	9.436293423	9.713045722	9.989798021	10.26655032	10.54330262	10.82005492	11.09680722	11.37355952	11.65031181	11.92706411	12.20381641
25.39030606	24.83011705	24.26992804	23.70973903	23.14955003	22.58936102	22.02917201	21.468983	20.908794	20.34860499	19.78841598	19.22822698	18.66803797	18.10784896	17.54765995	16.98747095	16.42728194	15.86709293	15.30690392	14.74671492	14.18652591	13.6263369	13.06614789	12.50595889	11.94576988	11.38558087	10.82539186	10.26520286	9.705013849	9.144824842	8.584635834	8.024446827	7.464257819	7.751780223	8.039302628	8.326825032	8.614347436	8.90186984	9.189392244	9.476914649	9.764437053	10.05195946	10.33948186	10.62700427	10.91452667	11.20204907	11.48957148	11.77709388	12.06461629	12.35213869
25.42510613	24.86274307	24.30038001	23.73801696	23.1756539	22.61329084	22.05092779	21.48856473	20.92620167	20.36383862	19.80147556	19.2391125	18.67674945	18.11438639	17.55202333	16.98966027	16.42729722	15.86493416	15.3025711	14.74020805	14.17784499	13.61548193	13.05311888	12.49075582	11.92839276	11.36602971	10.80366665	10.24130359	9.678940536	9.116577479	8.554214423	7.991851366	7.429488309	7.727780818	8.026073328	8.324365837	8.622658346	8.920950856	9.219243365	9.517535875	9.815828384	10.11412089	10.4124134	10.71070591	11.00899842	11.30729093	11.60558344	11.90387595	12.20216846	12.50046097
25.4599062	24.89536909	24.33083199	23.76629488	23.20175777	22.63722067	22.07268356	21.50814645	20.94360935	20.37907224	19.81453514	19.24999803	18.68546092	18.12092382	17.55638671	16.9918496	16.4273125	15.86277539	15.29823829	14.73370118	14.16916407	13.60462697	13.04008986	12.47555275	11.91101565	11.34647854	10.78194144	10.21740433	9.652867223	9.088330117	8.523793011	7.959255905	7.394718798	7.703781413	8.012844028	8.321906642	8.630969257	8.940031871	9.249094486	9.5581571	9.867219715	10.17628233	10.48534494	10.79440756	11.10347017	11.41253279	11.7215954	12.03065802	12.33972063	12.64878325
25.49470627	24.92799511	24.36128396	23.7945728	23.22786165	22.66115049	22.09443933	21.52772818	20.96101702	20.39430587	19.82759471	19.26088356	18.6941724	18.12746125	17.56075009	16.99403893	16.42732778	15.86061662	15.29390547	14.72719431	14.16048316	13.593772	13.02706084	12.46034969	11.89363853	11.32692738	10.76021622	10.19350507	9.626793911	9.060082755	8.493371599	7.926660444	7.359949288	7.679782008	7.999614728	8.319447447	8.639280167	8.959112887	9.278945607	9.598778326	9.918611046	10.23844377	10.55827649	10.87810921	11.19794193	11.51777464	11.83760736	12.15744008	12.4772728	12.79710552
25.52950634	24.96062113	24.39173593	23.82285072	23.25396552	22.68508031	22.11619511	21.5473099	20.9784247	20.40953949	19.84065429	19.27176908	18.70288388	18.13399867	17.56511347	16.99622826	16.42734306	15.85845785	15.28957265	14.72068744	14.15180224	13.58291703	13.01403183	12.44514662	11.87626142	11.30737621	10.73849101	10.1696058	9.600720598	9.031835393	8.462950188	7.894064983	7.325179778	7.655782603	7.986385428	8.316988252	8.647591077	8.978193902	9.308796727	9.639399552	9.970002377	10.3006052	10.63120803	10.96181085	11.29241368	11.6230165	11.95361933	12.28422215	12.61482498	12.9454278
25.56430641	24.99324716	24.4221879	23.85112865	23.28006939	22.70901014	22.13795088	21.56689163	20.99583237	20.42477312	19.85371387	19.28265461	18.71159536	18.1405361	17.56947685	16.99841759	16.42735834	15.85629908	15.28523983	14.71418058	14.14312132	13.57206207	13.00100281	12.42994356	11.8588843	11.28782505	10.71676579	10.14570654	9.574647285	9.003588031	8.432528776	7.861469522	7.290410267	7.631783197	7.973156127	8.314529058	8.655901988	8.997274918	9.338647848	9.680020778	10.02139371	10.36276664	10.70413957	11.0455125	11.38688543	11.72825836	12.06963129	12.41100422	12.75237715	13.09375008
25.59910648	25.02587318	24.45263987	23.87940657	23.30617326	22.73293996	22.15970666	21.58647335	21.01324005	20.44000675	19.86677344	19.29354014	18.72030683	18.14707353	17.57384023	17.00060692	16.42737362	15.85414031	15.28090701	14.70767371	14.1344404	13.5612071	12.9879738	12.41474049	11.84150719	11.26827388	10.69504058	10.12180728	9.548573972	8.975340668	8.402107365	7.828874061	7.255640757	7.607783792	7.959926827	8.312069863	8.664212898	9.016355933	9.368498969	9.720642004	10.07278504	10.42492807	10.77707111	11.12921415	11.48135718	11.83350022	12.18564325	12.53778629	12.88992932	13.24207236
25.63390655	25.0584992	24.48309184	23.90768449	23.33227714	22.75686978	22.18146243	21.60605508	21.03064772	20.45524037	19.87983302	19.30442567	18.72901831	18.15361096	17.57820361	17.00279625	16.4273889	15.85198155	15.27657419	14.70116684	14.12575949	13.55035213	12.97494478	12.39953743	11.82413007	11.24872272	10.67331537	10.09790801	9.522500659	8.947093306	8.371685953	7.7962786	7.220871246	7.583784387	7.946697527	8.309610668	8.672523808	9.035436949	9.398350089	9.76126323	10.12417637	10.48708951	10.85000265	11.21291579	11.57582893	11.93874207	12.30165521	12.66456835	13.02748149	13.39039463
25.66870662	25.09112522	24.51354382	23.93596241	23.35838101	22.78079961	22.20321821	21.6256368	21.0480554	20.470474	19.89289259	19.31531119	18.73772979	18.16014839	17.58256698	17.00498558	16.42740418	15.84982278	15.27224137	14.69465997	14.11707857	13.53949717	12.96191576	12.38433436	11.80675296	11.22917155	10.65159015	10.07400875	9.496427347	8.918845944	8.341264541	7.763683139	7.186101736	7.559784982	7.933468227	8.307151473	8.680834719	9.054517964	9.42820121	9.801884456	10.1755677	10.54925095	10.92293419	11.29661744	11.67030068	12.04398393	12.41766718	12.79135042	13.16503367	13.53871691
25.70350669	25.12375124	24.54399579	23.96424034	23.38448488	22.80472943	22.22497398	21.64521853	21.06546308	20.48570762	19.90595217	19.32619672	18.74644127	18.16668582	17.58693036	17.00717491	16.42741946	15.84766401	15.26790855	14.6881531	14.10839765	13.5286422	12.94888675	12.36913129	11.78937584	11.20962039	10.62986494	10.05010949	9.470354034	8.890598582	8.31084313	7.731087678	7.151332226	7.535785576	7.920238927	8.304692278	8.689145629	9.07359898	9.458052331	9.842505682	10.22695903	10.61141238	10.99586573	11.38031909	11.76477244	12.14922579	12.53367914	12.91813249	13.30258584	13.68703919
25.73830676	25.15637726	24.57444776	23.99251826	23.41058876	22.82865926	22.24672975	21.66480025	21.08287075	20.50094125	19.91901175	19.33708225	18.75515274	18.17322324	17.59129374	17.00936424	16.42743474	15.84550524	15.26357574	14.68164623	14.09971673	13.51778723	12.93585773	12.35392823	11.77199873	11.19006923	10.60813972	10.02621022	9.444280721	8.86235122	8.280421718	7.698492217	7.116562715	7.511786171	7.907009627	8.302233083	8.697456539	9.092679995	9.487903451	9.883126907	10.27835036	10.67357382	11.06879728	11.46402073	11.85924419	12.25446764	12.6496911	13.04491456	13.44013801	13.83536147
25.77310683	25.18900328	24.60489973	24.02079618	23.43669263	22.85258908	22.26848553	21.68438198	21.10027843	20.51617488	19.93207132	19.34796777	18.76386422	18.17976067	17.59565712	17.01155357	16.42745002	15.84334647	15.25924292	14.67513937	14.09103582	13.50693226	12.92282871	12.33872516	11.75462161	11.17051806	10.58641451	10.00231096	9.418207408	8.834103857	8.250000306	7.665896756	7.081793205	7.487786766	7.893780327	8.299773888	8.70576745	9.111761011	9.517754572	9.923748133	10.32974169	10.73573526	11.14172882	11.54772238	11.95371594	12.3597095	12.76570306	13.17169662	13.57769018	13.98368375
25.8079069	25.2216293	24.6353517	24.0490741	23.4627965	22.8765189	22.2902413	21.7039637	21.1176861	20.5314085	19.9451309	19.3588533	18.7725757	18.1862981	17.6000205	17.0137429	16.4274653	15.8411877	15.2549101	14.6686325	14.0823549	13.4960773	12.9097997	12.3235221	11.7372445	11.1509669	10.5646893	9.978411696	9.392134095	8.805856495	8.219578895	7.633301295	7.047023694	7.463787361	7.880551027	8.297314694	8.71407836	9.130842026	9.547605693	9.964369359	10.38113303	10.79789669	11.21466036	11.63142402	12.04818769	12.46495136	12.88171502	13.29847869	13.71524236	14.13200602
25.84270697	25.25425532	24.66580368	24.07735203	23.48890038	22.90044873	22.31199708	21.72354543	21.13509378	20.54664213	19.95819048	19.36973883	18.78128718	18.19283553	17.60438388	17.01593223	16.42748058	15.83902893	15.25057728	14.66212563	14.07367398	13.48522233	12.89677068	12.30831903	11.71986738	11.13141573	10.54296408	9.954512432	9.366060783	8.777609133	8.189157483	7.600705834	7.012254184	7.439787955	7.867321727	8.294855499	8.72238927	9.149923042	9.577456813	10.00499059	10.43252436	10.86005813	11.2875919	11.71512567	12.14265944	12.57019321	12.99772699	13.42526076	13.85279453	14.2803283
25.87750705	25.28688135	24.69625565	24.10562995	23.51500425	22.92437855	22.33375285	21.74312715	21.15250145	20.56187575	19.97125005	19.38062435	18.78999866	18.19937296	17.60874726	17.01812156	16.42749586	15.83687016	15.24624446	14.65561876	14.06499306	13.47436736	12.88374166	12.29311597	11.70249027	11.11186457	10.52123887	9.930613169	9.33998747	8.749361771	8.158736072	7.568110373	6.977484673	7.41578855	7.854092427	8.292396304	8.730700181	9.169004057	9.607307934	10.04561181	10.48391569	10.92221956	11.36052344	11.79882732	12.23713119	12.67543507	13.11373895	13.55204283	13.9903467	14.42865058
25.91230712	25.31950737	24.72670762	24.13390787	23.54110812	22.94830837	22.35550862	21.76270888	21.16990913	20.57710938	19.98430963	19.39150988	18.79871013	18.20591038	17.61311064	17.02031089	16.42751114	15.83471139	15.24191164	14.64911189	14.05631215	13.4635124	12.87071265	12.2779129	11.68511315	11.0923134	10.49951365	9.906713906	9.313914157	8.721114409	8.12831466	7.535514912	6.942715163	7.391789145	7.840863127	8.289937109	8.739011091	9.188085073	9.637159055	10.08623304	10.53530702	10.984381	11.43345498	11.88252896	12.33160295	12.78067693	13.22975091	13.67882489	14.12789887	14.57697286
25.94710719	25.35213339	24.75715959	24.16218579	23.56721199	22.9722382	22.3772644	21.7822906	21.1873168	20.59234301	19.99736921	19.40239541	18.80742161	18.21244781	17.61747402	17.02250022	16.42752642	15.83255262	15.23757882	14.64260503	14.04763123	13.45265743	12.85768363	12.26270983	11.66773604	11.07276224	10.47778844	9.882814642	9.287840844	8.692867046	8.097893248	7.502919451	6.907945653	7.36778974	7.827633827	8.287477914	8.747322001	9.207166088	9.667010176	10.12685426	10.58669835	11.04654244	11.50638652	11.96623061	12.4260747	12.88591879	13.34576287	13.80560696	14.26545105	14.72529513
25.98190726	25.38475941	24.78761156	24.19046372	23.59331587	22.99616802	22.39902017	21.80187233	21.20472448	20.60757663	20.01042878	19.41328094	18.81613309	18.21898524	17.62183739	17.02468955	16.4275417	15.83039385	15.233246	14.63609816	14.03895031	13.44180246	12.84465462	12.24750677	11.65035892	11.05321107	10.45606323	9.858915379	9.261767532	8.664619684	8.067471837	7.47032399	6.873176142	7.343790335	7.814404527	8.285018719	8.755632912	9.226247104	9.696861296	10.16747549	10.63808968	11.10870387	11.57931807	12.04993226	12.52054645	12.99116064	13.46177484	13.93238903	14.40300322	14.87361741
26.01670733	25.41738543	24.81806353	24.21874164	23.61941974	23.02009784	22.42077595	21.82145405	21.22213215	20.62281026	20.02348836	19.42416646	18.82484457	18.22552267	17.62620077	17.02687888	16.42755698	15.82823508	15.22891319	14.62959129	14.03026939	13.4309475	12.8316256	12.2323037	11.63298181	11.03365991	10.43433801	9.835016116	9.235694219	8.636372322	8.037050425	7.437728529	6.838406632	7.319790929	7.801175227	8.282559524	8.763943822	9.245328119	9.726712417	10.20809671	10.68948101	11.17086531	11.65224961	12.1336339	12.6150182	13.0964025	13.5777868	14.05917109	14.54055539	15.02193969
26.0515074	25.45001145	24.84851551	24.24701956	23.64552361	23.04402767	22.44253172	21.84103578	21.23953983	20.63804388	20.03654794	19.43505199	18.83355604	18.2320601	17.63056415	17.02906821	16.42757226	15.82607631	15.22458037	14.62308442	14.02158848	13.42009253	12.81859658	12.21710064	11.61560469	11.01410874	10.4126128	9.811116852	9.209620906	8.60812496	8.006629014	7.405133068	6.803637121	7.295791524	7.787945927	8.28010033	8.772254732	9.264409135	9.756563538	10.24871794	10.74087234	11.23302675	11.72518115	12.21733555	12.70948995	13.20164436	13.69379876	14.18595316	14.67810756	15.17026197
26.08630747	25.48263747	24.87896748	24.27529748	23.67162749	23.06795749	22.4642875	21.8606175	21.2569475	20.65327751	20.04960751	19.44593752	18.84226752	18.23859753	17.63492753	17.03125754	16.42758754	15.82391754	15.22024755	14.61657755	14.01290756	13.40923756	12.80556757	12.20189757	11.59822758	10.99455758	10.39088758	9.787217589	9.183547593	8.579877598	7.976207602	7.372537606	6.768867611	7.271792119	7.774716627	8.277641135	8.780565643	9.28349015	9.786414658	10.28933917	10.79226367	11.29518818	11.79811269	12.3010372	12.80396171	13.30688621	13.80981072	14.31273523	14.81565974	15.31858425
26.12110754	25.51526349	24.90941945	24.3035754	23.69773136	23.09188731	22.48604327	21.88019922	21.27435518	20.66851113	20.06266709	19.45682304	18.850979	18.24513495	17.63929091	17.03344686	16.42760282	15.82175878	15.21591473	14.61007069	14.00422664	13.3983826	12.79253855	12.18669451	11.58085046	10.97500642	10.36916237	9.763318325	9.15747428	8.551630235	7.94578619	7.339942145	6.734098101	7.247792714	7.761487327	8.27518194	8.788876553	9.302571166	9.816265779	10.32996039	10.84365501	11.35734962	11.87104423	12.38473884	12.89843346	13.41212807	13.92582268	14.4395173	14.95321191	15.46690652
25.7971794	25.21295552	24.62873165	24.04450777	23.46028389	22.87606002	22.29183614	21.70761226	21.12338839	20.53916451	19.95494063	19.37071676	18.78649288	18.202269	17.61804513	17.03382125	16.44959738	15.8653735	15.28114962	14.69692575	14.11270187	13.52847799	12.94425412	12.36003024	11.77580636	11.19158249	10.60735861	10.02313473	9.438910858	8.854686982	8.270463105	7.686239229	7.102015353	7.58812019	8.074225027	8.560329865	9.046434702	9.532539539	10.01864438	10.50474921	10.99085405	11.47695889	11.96306373	12.44916856	12.9352734	13.42137824	13.90748308	14.39358791	14.87969275	15.36579759
25.47325126	24.91064755	24.34804384	23.78544013	23.22283643	22.66023272	22.09762901	21.5350253	20.97242159	20.40981789	19.84721418	19.28461047	18.72200676	18.15940305	17.59679935	17.03419564	16.47159193	15.90898822	15.34638451	14.78378081	14.2211771	13.65857339	13.09596968	12.53336598	11.97076227	11.40815856	10.84555485	10.28295114	9.720347436	9.157743728	8.59514002	8.032536312	7.469932605	7.928447666	8.386962728	8.84547779	9.303992851	9.762507913	10.22102297	10.67953804	11.1380531	11.59656816	12.05508322	12.51359828	12.97211334	13.43062841	13.88914347	14.34765853	14.80617359	15.26468865
25.14932312	24.60833958	24.06735604	23.5263725	22.98538896	22.44440542	21.90342188	21.36243834	20.8214548	20.28047126	19.73948772	19.19850418	18.65752064	18.1165371	17.57555356	17.03457003	16.49358649	15.95260295	15.41161941	14.87063587	14.32965233	13.78866879	13.24768525	12.70670171	12.16571817	11.62473463	11.08375109	10.54276755	10.00178401	9.460800475	8.919816935	8.378833396	7.837849857	8.268775143	8.699700429	9.130625714	9.561551	9.992476286	10.42340157	10.85432686	11.28525214	11.71617743	12.14710272	12.578028	13.00895329	13.43987857	13.87080386	14.30172915	14.73265443	15.16357972
24.82539497	24.3060316	23.78666823	23.26730486	22.74794149	22.22857812	21.70921475	21.18985138	20.67048801	20.15112464	19.63176127	19.1123979	18.59303452	18.07367115	17.55430778	17.03494441	16.51558104	15.99621767	15.4768543	14.95749093	14.43812756	13.91876419	13.39940082	12.88003745	12.36067407	11.8413107	11.32194733	10.80258396	10.28322059	9.763857221	9.24449385	8.725130479	8.205767109	8.609102619	9.012438129	9.415773639	9.81910915	10.22244466	10.62578017	11.02911568	11.43245119	11.8357867	12.23912221	12.64245772	13.04579323	13.44912874	13.85246425	14.25579976	14.65913527	15.06247078
24.50146683	24.00372363	23.50598043	23.00823723	22.51049402	22.01275082	21.51500762	21.01726442	20.51952121	20.02177801	19.52403481	19.02629161	18.52854841	18.0308052	17.533062	17.0353188	16.5375756	16.03983239	15.54208919	15.04434599	14.54660279	14.04885959	13.55111638	13.05337318	12.55562998	12.05788678	11.56014357	11.06240037	10.56465717	10.06691397	9.569170765	9.071427563	8.573684361	8.949430095	9.32517583	9.700921564	10.0766673	10.45241303	10.82815877	11.2039045	11.57965024	11.95539597	12.33114171	12.70688744	13.08263317	13.45837891	13.83412464	14.20987038	14.58561611	14.96136185
24.17753869	23.70141566	23.22529262	22.74916959	22.27304656	21.79692352	21.32080049	20.84467746	20.36855442	19.89243139	19.41630835	18.94018532	18.46406229	17.98793925	17.51181622	17.03569319	16.55957015	16.08344712	15.60732408	15.13120105	14.65507802	14.17895498	13.70283195	13.22670892	12.75058588	12.27446285	11.79833981	11.32221678	10.84609375	10.36997071	9.89384768	9.417724646	8.941601613	9.289757572	9.63791353	9.986069489	10.33422545	10.68238141	11.03053737	11.37869332	11.72684928	12.07500524	12.4231612	12.77131716	13.11947312	13.46762908	13.81578504	14.16394099	14.51209695	14.86025291
23.85361055	23.39910768	22.94460482	22.49010195	22.03559909	21.58109622	21.12659336	20.67209049	20.21758763	19.76308476	19.3085819	18.85407903	18.39957617	17.9450733	17.49057044	17.03606757	16.58156471	16.12706184	15.67255898	15.21805611	14.76355325	14.30905038	13.85454752	13.40004465	12.94554179	12.49103892	12.03653606	11.58203319	11.12753033	10.67302746	10.2185246	9.76402173	9.309518865	9.630085048	9.950651231	10.27121741	10.5917836	10.91234978	11.23291596	11.55348215	11.87404833	12.19461451	12.5151807	12.83574688	13.15631306	13.47687924	13.79744543	14.11801161	14.43857779	14.75914398
23.52968241	23.09679971	22.66391701	22.23103432	21.79815162	21.36526893	20.93238623	20.49950353	20.06662084	19.63373814	19.20085544	18.76797275	18.33509005	17.90220735	17.46932466	17.03644196	16.60355926	16.17067657	15.73779387	15.30491117	14.87202848	14.43914578	14.00626308	13.57338039	13.14049769	12.70761499	12.2747323	11.8418496	11.4089669	10.97608421	10.54320151	10.11031881	9.677436117	9.970412524	10.26338893	10.55636534	10.84934175	11.14231815	11.43529456	11.72827097	12.02124738	12.31422378	12.60720019	12.9001766	13.19315301	13.48612941	13.77910582	14.07208223	14.36505863	14.65803504
23.20575427	22.79449174	22.38322921	21.97196668	21.56070415	21.14944163	20.7381791	20.32691657	19.91565404	19.50439151	19.09312899	18.68186646	18.27060393	17.8593414	17.44807887	17.03681635	16.62555382	16.21429129	15.80302876	15.39176623	14.98050371	14.56924118	14.15797865	13.74671612	13.33545359	12.92419107	12.51292854	12.10166601	11.69040348	11.27914095	10.86787842	10.4566159	10.04535337	10.31074	10.57612663	10.84151326	11.1068999	11.37228653	11.63767316	11.90305979	12.16844642	12.43383305	12.69921969	12.96460632	13.22999295	13.49537958	13.76076621	14.02615284	14.29153948	14.55692611
22.88182613	22.49218377	22.10254141	21.71289905	21.32325669	20.93361433	20.54397197	20.15432961	19.76468725	19.37504489	18.98540253	18.59576017	18.20611781	17.81647545	17.42683309	17.03719073	16.64754837	16.25790601	15.86826365	15.47862129	15.08897894	14.69933658	14.30969422	13.92005186	13.5304095	13.14076714	12.75112478	12.36148242	11.97184006	11.5821977	11.19255534	10.80291298	10.41327062	10.65106748	10.88886433	11.12666119	11.36445804	11.6022549	11.84005176	12.07784861	12.31564547	12.55344232	12.79123918	13.02903604	13.26683289	13.50462975	13.7424266	13.98022346	14.21802032	14.45581717
22.55789798	22.18987579	21.8218536	21.45383141	21.08580922	20.71778703	20.34976484	19.98174265	19.61372046	19.24569827	18.87767607	18.50965388	18.14163169	17.7736095	17.40558731	17.03756512	16.66954293	16.30152074	15.93349855	15.56547636	15.19745416	14.82943197	14.46140978	14.09338759	13.7253654	13.35734321	12.98932102	12.62129883	12.25327664	11.88525445	11.51723225	11.14921006	10.78118787	10.99139495	11.20160203	11.41180911	11.62201619	11.83222327	12.04243035	12.25263743	12.46284451	12.6730516	12.88325868	13.09346576	13.30367284	13.51387992	13.724087	13.93429408	14.14450116	14.35470824
22.23396984	21.88756782	21.5411658	21.19476378	20.84836175	20.50195973	20.15555771	19.80915569	19.46275366	19.11635164	18.76994962	18.4235476	18.07714557	17.73074355	17.38434153	17.03793951	16.69153748	16.34513546	15.99873344	15.65233142	15.30592939	14.95952737	14.61312535	14.26672333	13.9203213	13.57391928	13.22751726	12.88111524	12.53471321	12.18831119	11.84190917	11.49550715	11.14910512	11.33172243	11.51433973	11.69695704	11.87957434	12.06219165	12.24480895	12.42742626	12.61004356	12.79266087	12.97527817	13.15789547	13.34051278	13.52313008	13.70574739	13.88836469	14.070982	14.2535993
21.9100417	21.58525985	21.26047799	20.93569614	20.61091429	20.28613243	19.96135058	19.63656872	19.31178687	18.98700502	18.66222316	18.33744131	18.01265945	17.6878776	17.36309575	17.03831389	16.71353204	16.38875019	16.06396833	15.73918648	15.41440462	15.08962277	14.76484092	14.44005906	14.11527721	13.79049535	13.4657135	13.14093165	12.81614979	12.49136794	12.16658608	11.84180423	11.51702238	11.67204991	11.82707743	11.98210496	12.13713249	12.29216002	12.44718755	12.60221508	12.75724261	12.91227014	13.06729767	13.22232519	13.37735272	13.53238025	13.68740778	13.84243531	13.99746284	14.15249037
21.58611356	21.28295187	20.97979019	20.6766285	20.37346682	20.07030513	19.76714345	19.46398176	19.16082008	18.85765839	18.55449671	18.25133502	17.94817334	17.64501165	17.34184996	17.03868828	16.73552659	16.43236491	16.12920322	15.82604154	15.52287985	15.21971817	14.91655648	14.6133948	14.31023311	14.00707143	13.70390974	13.40074806	13.09758637	12.79442469	12.491263	12.18810131	11.88493963	12.01237738	12.13981514	12.26725289	12.39469064	12.52212839	12.64956615	12.7770039	12.90444165	13.03187941	13.15931716	13.28675491	13.41419267	13.54163042	13.66906817	13.79650593	13.92394368	14.05138143
21.26218542	20.9806439	20.69910238	20.41756087	20.13601935	19.85447783	19.57293632	19.2913948	19.00985328	18.72831177	18.44677025	18.16522873	17.88368722	17.6021457	17.32060418	17.03906267	16.75752115	16.47597963	16.19443812	15.9128966	15.63135508	15.34981357	15.06827205	14.78673053	14.50518902	14.2236475	13.94210598	13.66056447	13.37902295	13.09748143	12.81593991	12.5343984	12.25285688	12.35270486	12.45255284	12.55240081	12.65224879	12.75209677	12.85194475	12.95179272	13.0516407	13.15148868	13.25133665	13.35118463	13.45103261	13.55088059	13.65072856	13.75057654	13.85042452	13.9502725
20.93825728	20.67833593	20.41841458	20.15849323	19.89857188	19.63865054	19.37872919	19.11880784	18.85888649	18.59896514	18.33904379	18.07912245	17.8192011	17.55927975	17.2993584	17.03943705	16.7795157	16.51959436	16.25967301	15.99975166	15.73983031	15.47990896	15.21998762	14.96006627	14.70014492	14.44022357	14.18030222	13.92038087	13.66045953	13.40053818	13.14061683	12.88069548	12.62077413	12.69303233	12.76529054	12.83754874	12.90980694	12.98206514	13.05432334	13.12658154	13.19883975	13.27109795	13.34335615	13.41561435	13.48787255	13.56013075	13.63238896	13.70464716	13.77690536	13.84916356
20.61432914	20.37602796	20.13772678	19.8994256	19.66112442	19.42282324	19.18452206	18.94622088	18.7079197	18.46961852	18.23131734	17.99301616	17.75471498	17.5164138	17.27811262	17.03981144	16.80151026	16.56320908	16.3249079	16.08660672	15.84830554	15.61000436	15.37170318	15.133402	14.89510082	14.65679964	14.41849846	14.18019728	13.9418961	13.70359492	13.46529374	13.22699256	12.98869139	13.03335981	13.07802824	13.12269666	13.16736509	13.21203351	13.25670194	13.30137037	13.34603879	13.39070722	13.43537564	13.48004407	13.5247125	13.56938092	13.61404935	13.65871777	13.7033862	13.74805463
20.29040099	20.07371998	19.85703897	19.64035796	19.42367695	19.20699594	18.99031493	18.77363392	18.5569529	18.34027189	18.12359088	17.90690987	17.69022886	17.47354785	17.25686684	17.04018583	16.82350482	16.6068238	16.39014279	16.17346178	15.95678077	15.74009976	15.52341875	15.30673774	15.09005673	14.87337572	14.6566947	14.44001369	14.22333268	14.00665167	13.78997066	13.57328965	13.35660864	13.37368729	13.39076594	13.40784459	13.42492324	13.44200189	13.45908054	13.47615919	13.49323784	13.51031649	13.52739514	13.54447379	13.56155244	13.57863109	13.59570974	13.61278839	13.62986704	13.64694569
19.96647285	19.77141201	19.57635117	19.38129032	19.18622948	18.99116864	18.7961078	18.60104695	18.40598611	18.21092527	18.01586443	17.82080358	17.62574274	17.4306819	17.23562106	17.04056021	16.84549937	16.65043853	16.45537769	16.26031684	16.065256	15.87019516	15.67513432	15.48007347	15.28501263	15.08995179	14.89489094	14.6998301	14.50476926	14.30970842	14.11464757	13.91958673	13.72452589	13.71401476	13.70350364	13.69299251	13.68248139	13.67197026	13.66145914	13.65094801	13.64043689	13.62992576	13.61941463	13.60890351	13.59839238	13.58788126	13.57737013	13.56685901	13.55634788	13.54583676
19.64254471	19.46910404	19.29566336	19.12222269	18.94878201	18.77534134	18.60190067	18.42845999	18.25501932	18.08157864	17.90813797	17.7346973	17.56125662	17.38781595	17.21437527	17.0409346	16.86749393	16.69405325	16.52061258	16.3471719	16.17373123	16.00029056	15.82684988	15.65340921	15.47996853	15.30652786	15.13308719	14.95964651	14.78620584	14.61276516	14.43932449	14.26588382	14.09244314	14.05434224	14.01624134	13.97814044	13.94003954	13.90193864	13.86383773	13.82573683	13.78763593	13.74953503	13.71143413	13.67333323	13.63523233	13.59713143	13.55903052	13.52092962	13.48282872	13.44472782
19.31861657	19.16679606	19.01497556	18.86315505	18.71133455	18.55951404	18.40769354	18.25587303	18.10405253	17.95223202	17.80041151	17.64859101	17.4967705	17.34495	17.19312949	17.04130899	16.88948848	16.73766798	16.58584747	16.43402696	16.28220646	16.13038595	15.97856545	15.82674494	15.67492444	15.52310393	15.37128343	15.21946292	15.06764242	14.91582191	14.7640014	14.6121809	14.46036039	14.39466972	14.32897904	14.26328836	14.19759769	14.13190701	14.06621633	14.00052565	13.93483498	13.8691443	13.80345362	13.73776295	13.67207227	13.60638159	13.54069092	13.47500024	13.40930956	13.34361889
18.99468843	18.86448809	18.73428775	18.60408742	18.47388708	18.34368674	18.21348641	18.08328607	17.95308573	17.8228854	17.69268506	17.56248472	17.43228438	17.30208405	17.17188371	17.04168337	16.91148304	16.7812827	16.65108236	16.52088203	16.39068169	16.26048135	16.13028102	16.00008068	15.86988034	15.73968	15.60947967	15.47927933	15.34907899	15.21887866	15.08867832	14.95847798	14.82827765	14.73499719	14.64171674	14.54843629	14.45515583	14.36187538	14.26859493	14.17531448	14.08203402	13.98875357	13.89547312	13.80219267	13.70891221	13.61563176	13.52235131	13.42907086	13.3357904	13.24250995
18.67076029	18.56218012	18.45359995	18.34501978	18.23643961	18.12785944	18.01927928	17.91069911	17.80211894	17.69353877	17.5849586	17.47637843	17.36779827	17.2592181	17.15063793	17.04205776	16.93347759	16.82489742	16.71631726	16.60773709	16.49915692	16.39057675	16.28199658	16.17341641	16.06483624	15.95625608	15.84767591	15.73909574	15.63051557	15.5219354	15.41335523	15.30477507	15.1961949	15.07532467	14.95445444	14.83358421	14.71271398	14.59184376	14.47097353	14.3501033	14.22923307	14.10836284	13.98749261	13.86662239	13.74575216	13.62488193	13.5040117	13.38314147	13.26227124	13.14140102
18.34683215	18.25987215	18.17291215	18.08595215	17.99899215	17.91203215	17.82507215	17.73811215	17.65115215	17.56419215	17.47723215	17.39027215	17.30331215	17.21635215	17.12939215	17.04243215	16.95547215	16.86851215	16.78155215	16.69459215	16.60763215	16.52067215	16.43371215	16.34675215	16.25979215	16.17283215	16.08587215	15.99891215	15.91195215	15.82499215	15.73803215	15.65107215	15.56411215	15.41565215	15.26719214	15.11873214	14.97027213	14.82181213	14.67335213	14.52489212	14.37643212	14.22797211	14.07951211	13.9310521	13.7825921	13.6341321	13.48567209	13.33721209	13.18875208	13.04029208
18.022904	17.95756417	17.89222434	17.82688451	17.76154468	17.69620485	17.63086502	17.56552518	17.50018535	17.43484552	17.36950569	17.30416586	17.23882603	17.1734862	17.10814637	17.04280653	16.9774667	16.91212687	16.84678704	16.78144721	16.71610738	16.65076755	16.58542771	16.52008788	16.45474805	16.38940822	16.32406839	16.25872856	16.19338873	16.1280489	16.06270906	15.99736923	15.9320294	15.75597962	15.57992984	15.40388006	15.22783028	15.0517805	14.87573072	14.69968094	14.52363116	14.34758138	14.1715316	13.99548182	13.81943204	13.64338226	13.46733248	13.29128271	13.11523293	12.93918315
17.69897586	17.6552562	17.61153654	17.56781687	17.52409721	17.48037755	17.43665789	17.39293822	17.34921856	17.3054989	17.26177923	17.21805957	17.17433991	17.13062025	17.08690058	17.04318092	16.99946126	16.9557416	16.91202193	16.86830227	16.82458261	16.78086294	16.73714328	16.69342362	16.64970396	16.60598429	16.56226463	16.51854497	16.4748253	16.43110564	16.38738598	16.34366632	16.29994665	16.0963071	15.89266754	15.68902799	15.48538843	15.28174888	15.07810932	14.87446977	14.67083021	14.46719065	14.2635511	14.05991154	13.85627199	13.65263243	13.44899288	13.24535332	13.04171377	12.83807421
17.37504772	17.35294823	17.33084873	17.30874924	17.28664974	17.26455025	17.24245076	17.22035126	17.19825177	17.17615227	17.15405278	17.13195328	17.10985379	17.0877543	17.0656548	17.04355531	17.02145581	16.99935632	16.97725682	16.95515733	16.93305784	16.91095834	16.88885885	16.86675935	16.84465986	16.82256037	16.80046087	16.77836138	16.75626188	16.73416239	16.71206289	16.6899634	16.66786391	16.43663457	16.20540524	15.97417591	15.74294658	15.51171725	15.28048792	15.04925859	14.81802926	14.58679992	14.35557059	14.12434126	13.89311193	13.6618826	13.43065327	13.19942394	12.96819461	12.73696528
17.05111958	17.05064025	17.05016093	17.0496816	17.04920228	17.04872295	17.04824363	17.0477643	17.04728497	17.04680565	17.04632632	17.045847	17.04536767	17.04488835	17.04440902	17.04392969	17.04345037	17.04297104	17.04249172	17.04201239	17.04153307	17.04105374	17.04057441	17.04009509	17.03961576	17.03913644	17.03865711	17.03817779	17.03769846	17.03721913	17.03673981	17.03626048	17.03578116	16.77696205	16.51814294	16.25932384	16.00050473	15.74168562	15.48286652	15.22404741	14.9652283	14.7064092	14.44759009	14.18877098	13.92995187	13.67113277	13.41231366	13.15349455	12.89467545	12.63585634
16.72719144	16.74833228	16.76947312	16.79061397	16.81175481	16.83289565	16.8540365	16.87517734	16.89631818	16.91745902	16.93859987	16.95974071	16.98088155	17.0020224	17.02316324	17.04430408	17.06544492	17.08658577	17.10772661	17.12886745	17.1500083	17.17114914	17.19228998	17.21343082	17.23457167	17.25571251	17.27685335	17.2979942	17.31913504	17.34027588	17.36141672	17.38255757	17.40369841	17.11728953	16.83088064	16.54447176	16.25806288	15.971654	15.68524511	15.39883623	15.11242735	14.82601847	14.53960958	14.2532007	13.96679182	13.68038294	13.39397405	13.10756517	12.82115629	12.53474741
16.4032633	16.44602431	16.48878532	16.53154633	16.57430734	16.61706835	16.65982937	16.70259038	16.74535139	16.7881124	16.83087341	16.87363442	16.91639543	16.95915645	17.00191746	17.04467847	17.08743948	17.13020049	17.1729615	17.21572251	17.25848352	17.30124454	17.34400555	17.38676656	17.42952757	17.47228858	17.51504959	17.5578106	17.60057162	17.64333263	17.68609364	17.72885465	17.77161566	17.457617	17.14361835	16.82961969	16.51562103	16.20162237	15.88762371	15.57362505	15.2596264	14.94562774	14.63162908	14.31763042	14.00363176	13.6896331	13.37563445	13.06163579	12.74763713	12.43363847
16.07933516	16.14371634	16.20809752	16.2724787	16.33685988	16.40124106	16.46562224	16.53000342	16.5943846	16.65876577	16.72314695	16.78752813	16.85190931	16.91629049	16.98067167	17.04505285	17.10943403	17.17381521	17.23819639	17.30257757	17.36695875	17.43133993	17.49572111	17.56010229	17.62448347	17.68886465	17.75324583	17.81762701	17.88200819	17.94638937	18.01077055	18.07515173	18.13953291	17.79794448	17.45635605	17.11476761	16.77317918	16.43159074	16.09000231	15.74841388	15.40682544	15.06523701	14.72364857	14.38206014	14.04047171	13.69888327	13.35729484	13.0157064	12.67411797	12.33252953
15.75540701	15.84140836	15.92740971	16.01341106	16.09941241	16.18541376	16.2714151	16.35741645	16.4434178	16.52941915	16.6154205	16.70142185	16.7874232	16.87342454	16.95942589	17.04542724	17.13142859	17.21742994	17.30343129	17.38943264	17.47543398	17.56143533	17.64743668	17.73343803	17.81943938	17.90544073	17.99144207	18.07744342	18.16344477	18.24944612	18.33544747	18.42144882	18.50745017	18.13827196	17.76909375	17.39991554	17.03073733	16.66155912	16.29238091	15.9232027	15.55402449	15.18484628	14.81566807	14.44648986	14.07731165	13.70813344	13.33895523	12.96977702	12.60059881	12.2314206
15.53220689	15.61339923	15.69459156	15.7757839	15.85697623	15.93816856	16.0193609	16.10055323	16.18174557	16.2629379	16.34413024	16.42532257	16.5065149	16.58770724	16.66889957	16.75009191	16.83128424	16.91247657	16.99366891	17.07486124	17.15605358	17.23724591	17.31843824	17.39963058	17.48082291	17.56201525	17.64320758	17.72439992	17.80559225	17.88678458	17.96797692	18.04916925	18.13036159	17.76881337	17.40726515	17.04571694	16.68416872	16.3226205	15.96107228	15.59952407	15.23797585	14.87642763	14.51487942	14.1533312	13.79178298	13.43023477	13.06868655	12.70713833	12.34559012	11.9840419
15.30900677	15.38539009	15.46177341	15.53815673	15.61454005	15.69092337	15.76730669	15.84369001	15.92007333	15.99645665	16.07283997	16.14922329	16.22560661	16.30198993	16.37837325	16.45475657	16.53113989	16.60752321	16.68390653	16.76028985	16.83667317	16.91305649	16.98943981	17.06582313	17.14220645	17.21858977	17.29497309	17.37135641	17.44773973	17.52412305	17.60050637	17.67688969	17.75327301	17.39935478	17.04543656	16.69151833	16.33760011	15.98368189	15.62976366	15.27584544	14.92192721	14.56800899	14.21409077	13.86017254	13.50625432	13.15233609	12.79841787	12.44449965	12.09058142	11.7366632
15.08580665	15.15738096	15.22895527	15.30052957	15.37210388	15.44367818	15.51525249	15.58682679	15.6584011	15.7299754	15.80154971	15.87312401	15.94469832	16.01627262	16.08784693	16.15942124	16.23099554	16.30256985	16.37414415	16.44571846	16.51729276	16.58886707	16.66044137	16.73201568	16.80358998	16.87516429	16.94673859	17.0183129	17.0898872	17.16146151	17.23303582	17.30461012	17.37618443	17.02989619	16.68360796	16.33731973	15.9910315	15.64474327	15.29845504	14.95216681	14.60587858	14.25959035	13.91330212	13.56701388	13.22072565	12.87443742	12.52814919	12.18186096	11.83557273	11.4892845
14.86260654	14.92937183	14.99613712	15.06290241	15.1296677	15.19643299	15.26319828	15.32996357	15.39672886	15.46349415	15.53025944	15.59702474	15.66379003	15.73055532	15.79732061	15.8640859	15.93085119	15.99761648	16.06438177	16.13114706	16.19791235	16.26467765	16.33144294	16.39820823	16.46497352	16.53173881	16.5985041	16.66526939	16.73203468	16.79879997	16.86556526	16.93233056	16.99909585	16.66043761	16.32177937	15.98312113	15.64446289	15.30580466	14.96714642	14.62848818	14.28982994	13.9511717	13.61251346	13.27385523	12.93519699	12.59653875	12.25788051	11.91922227	11.58056404	11.2419058
14.63940642	14.70136269	14.76331897	14.82527525	14.88723152	14.9491878	15.01114407	15.07310035	15.13505663	15.1970129	15.25896918	15.32092546	15.38288173	15.44483801	15.50679429	15.56875056	15.63070684	15.69266312	15.75461939	15.81657567	15.87853195	15.94048822	16.0024445	16.06440078	16.12635705	16.18831333	16.25026961	16.31222588	16.37418216	16.43613844	16.49809471	16.56005099	16.62200727	16.29097902	15.95995078	15.62892253	15.29789429	14.96686604	14.63583779	14.30480955	13.9737813	13.64275306	13.31172481	12.98069657	12.64966832	12.31864008	11.98761183	11.65658359	11.32555534	10.9945271
14.4162063	14.47335356	14.53050082	14.58764808	14.64479534	14.70194261	14.75908987	14.81623713	14.87338439	14.93053166	14.98767892	15.04482618	15.10197344	15.1591207	15.21626797	15.27341523	15.33056249	15.38770975	15.44485702	15.50200428	15.55915154	15.6162988	15.67344606	15.73059333	15.78774059	15.84488785	15.90203511	15.95918238	16.01632964	16.0734769	16.13062416	16.18777142	16.24491869	15.92152043	15.59812218	15.27472393	14.95132568	14.62792742	14.30452917	13.98113092	13.65773267	13.33433442	13.01093616	12.68753791	12.36413966	12.04074141	11.71734315	11.3939449	11.07054665	10.7471484
14.19300618	14.24534442	14.29768267	14.35002092	14.40235917	14.45469741	14.50703566	14.55937391	14.61171216	14.66405041	14.71638865	14.7687269	14.82106515	14.8734034	14.92574165	14.97807989	15.03041814	15.08275639	15.13509464	15.18743288	15.23977113	15.29210938	15.34444763	15.39678588	15.44912412	15.50146237	15.55380062	15.60613887	15.65847712	15.71081536	15.76315361	15.81549186	15.86783011	15.55206185	15.23629359	14.92052533	14.60475707	14.28898881	13.97322055	13.65745229	13.34168403	13.02591577	12.71014751	12.39437925	12.07861099	11.76284273	11.44707447	11.13130621	10.81553795	10.4997697
13.96980606	14.01733529	14.06486452	14.11239376	14.15992299	14.20745222	14.25498146	14.30251069	14.35003992	14.39756916	14.44509839	14.49262762	14.54015686	14.58768609	14.63521532	14.68274456	14.73027379	14.77780302	14.82533226	14.87286149	14.92039073	14.96791996	15.01544919	15.06297843	15.11050766	15.15803689	15.20556613	15.25309536	15.30062459	15.34815383	15.39568306	15.44321229	15.49074153	15.18260326	14.87446499	14.56632673	14.25818846	13.95005019	13.64191193	13.33377366	13.02563539	12.71749713	12.40935886	12.10122059	11.79308233	11.48494406	11.17680579	10.86866753	10.56052926	10.25239099
13.74660594	13.78932616	13.83204637	13.87476659	13.91748681	13.96020703	14.00292725	14.04564747	14.08836769	14.13108791	14.17380813	14.21652835	14.25924857	14.30196878	14.344689	14.38740922	14.43012944	14.47284966	14.51556988	14.5582901	14.60101032	14.64373054	14.68645076	14.72917097	14.77189119	14.81461141	14.85733163	14.90005185	14.94277207	14.98549229	15.02821251	15.07093273	15.11365295	14.81314467	14.5126364	14.21212813	13.91161985	13.61111158	13.3106033	13.01009503	12.70958676	12.40907848	12.10857021	11.80806194	11.50755366	11.20704539	10.90653712	10.60602884	10.30552057	10.00501229
13.52340582	13.56131702	13.59922823	13.63713943	13.67505064	13.71296184	13.75087304	13.78878425	13.82669545	13.86460666	13.90251786	13.94042907	13.97834027	14.01625148	14.05416268	14.09207389	14.12998509	14.1678963	14.2058075	14.24371871	14.28162991	14.31954112	14.35745232	14.39536352	14.43327473	14.47118593	14.50909714	14.54700834	14.58491955	14.62283075	14.66074196	14.69865316	14.73656437	14.44368609	14.15080781	13.85792952	13.56505124	13.27217296	12.97929468	12.6864164	12.39353812	12.10065984	11.80778156	11.51490328	11.222025	10.92914672	10.63626844	10.34339016	10.05051187	9.757633594
13.3002057	13.33330789	13.36641008	13.39951227	13.43261446	13.46571665	13.49881884	13.53192103	13.56502322	13.59812541	13.6312276	13.66432979	13.69743198	13.73053417	13.76363636	13.79673855	13.82984074	13.86294293	13.89604512	13.92914731	13.9622495	13.99535169	14.02845388	14.06155607	14.09465826	14.12776045	14.16086264	14.19396484	14.22706703	14.26016922	14.29327141	14.3263736	14.35947579	14.0742275	13.78897921	13.50373092	13.21848264	12.93323435	12.64798606	12.36273777	12.07748948	11.7922412	11.50699291	11.22174462	10.93649633	10.65124804	10.36599976	10.08075147	9.795503181	9.510254893
13.07700558	13.10529875	13.13359193	13.1618851	13.19017828	13.21847146	13.24676463	13.27505781	13.30335098	13.33164416	13.35993734	13.38823051	13.41652369	13.44481686	13.47311004	13.50140322	13.52969639	13.55798957	13.58628274	13.61457592	13.6428691	13.67116227	13.69945545	13.72774862	13.7560418	13.78433498	13.81262815	13.84092133	13.8692145	13.89750768	13.92580086	13.95409403	13.98238721	13.70476891	13.42715062	13.14953232	12.87191403	12.59429573	12.31667744	12.03905914	11.76144085	11.48382255	11.20620426	10.92858596	10.65096767	10.37334937	10.09573108	9.818112782	9.540494487	9.262876192
12.85380546	12.87728962	12.90077378	12.92425794	12.9477421	12.97122626	12.99471043	13.01819459	13.04167875	13.06516291	13.08864707	13.11213123	13.1356154	13.15909956	13.18258372	13.20606788	13.22955204	13.2530362	13.27652037	13.30000453	13.32348869	13.34697285	13.37045701	13.39394117	13.41742533	13.4409095	13.46439366	13.48787782	13.51136198	13.53484614	13.5583303	13.58181447	13.60529863	13.33531033	13.06532202	12.79533372	12.52534542	12.25535712	11.98536881	11.71538051	11.44539221	11.17540391	10.90541561	10.6354273	10.365439	10.0954507	9.825462398	9.555474096	9.285485794	9.015497492
12.63060534	12.64928048	12.66795563	12.68663078	12.70530593	12.72398107	12.74265622	12.76133137	12.78000651	12.79868166	12.81735681	12.83603196	12.8547071	12.87338225	12.8920574	12.91073255	12.92940769	12.94808284	12.96675799	12.98543313	13.00410828	13.02278343	13.04145858	13.06013372	13.07880887	13.09748402	13.11615916	13.13483431	13.15350946	13.17218461	13.19085975	13.2095349	13.22821005	12.96585174	12.70349343	12.44113512	12.17877681	11.9164185	11.65406019	11.39170188	11.12934357	10.86698526	10.60462696	10.34226865	10.07991034	9.817552028	9.555193719	9.292835409	9.0304771	8.768118791
12.40740522	12.42127135	12.43513748	12.44900362	12.46286975	12.47673588	12.49060201	12.50446815	12.51833428	12.53220041	12.54606655	12.55993268	12.57379881	12.58766494	12.60153108	12.61539721	12.62926334	12.64312948	12.65699561	12.67086174	12.68472787	12.69859401	12.71246014	12.72632627	12.7401924	12.75405854	12.76792467	12.7817908	12.79565694	12.80952307	12.8233892	12.83725533	12.85112147	12.59639315	12.34166483	12.08693652	11.8322082	11.57747989	11.32275157	11.06802325	10.81329494	10.55856662	10.3038383	10.04910999	9.794381672	9.539653356	9.284925039	9.030196723	8.775468407	8.52074009
12.1842051	12.19326222	12.20231933	12.21137645	12.22043357	12.22949069	12.23854781	12.24760493	12.25666205	12.26571916	12.27477628	12.2838334	12.29289052	12.30194764	12.31100476	12.32006187	12.32911899	12.33817611	12.34723323	12.35629035	12.36534747	12.37440458	12.3834617	12.39251882	12.40157594	12.41063306	12.41969018	12.4287473	12.43780441	12.44686153	12.45591865	12.46497577	12.47403289	12.22693456	11.97983624	11.73273792	11.48563959	11.23854127	10.99144295	10.74434462	10.4972463	10.25014798	10.00304965	9.75595133	9.508853007	9.261754683	9.01465636	8.767558037	8.520459713	8.27336139
11.96100498	11.96525308	11.96950119	11.97374929	11.97799739	11.9822455	11.9864936	11.99074171	11.99498981	11.99923791	12.00348602	12.00773412	12.01198223	12.01623033	12.02047843	12.02472654	12.02897464	12.03322275	12.03747085	12.04171895	12.04596706	12.05021516	12.05446327	12.05871137	12.06295948	12.06720758	12.07145568	12.07570379	12.07995189	12.0842	12.0884481	12.0926962	12.09694431	11.85747598	11.61800765	11.37853932	11.13907099	10.89960266	10.66013432	10.42066599	10.18119766	9.941729333	9.702261003	9.462792672	9.223324342	8.983856011	8.744387681	8.50491935	8.26545102	8.025982689
11.73780486	11.73724395	11.73668304	11.73612213	11.73556122	11.73500031	11.7344394	11.73387849	11.73331758	11.73275667	11.73219576	11.73163484	11.73107393	11.73051302	11.72995211	11.7293912	11.72883029	11.72826938	11.72770847	11.72714756	11.72658665	11.72602574	11.72546483	11.72490392	11.72434301	11.7237821	11.72322119	11.72266028	11.72209937	11.72153846	11.72097755	11.72041664	11.71985573	11.48801739	11.25617905	11.02434071	10.79250238	10.56066404	10.3288257	10.09698736	9.865149027	9.633310689	9.401472352	9.169634014	8.937795677	8.705957339	8.474119001	8.242280664	8.010442326	7.778603989
11.51460474	11.50923481	11.50386489	11.49849496	11.49312504	11.48775512	11.48238519	11.47701527	11.47164534	11.46627542	11.46090549	11.45553557	11.45016564	11.44479572	11.43942579	11.43405587	11.42868594	11.42331602	11.41794609	11.41257617	11.40720624	11.40183632	11.39646639	11.39109647	11.38572655	11.38035662	11.3749867	11.36961677	11.36424685	11.35887692	11.353507	11.34813707	11.34276715	11.1185588	10.89435046	10.67014211	10.44593377	10.22172542	9.99751708	9.773308735	9.54910039	9.324892045	9.100683701	8.876475356	8.652267011	8.428058667	8.203850322	7.979641977	7.755433633	7.531225288
11.29140462	11.28122568	11.27104674	11.2608678	11.25068886	11.24050992	11.23033098	11.22015205	11.20997311	11.19979417	11.18961523	11.17943629	11.16925735	11.15907841	11.14889947	11.13872053	11.12854159	11.11836265	11.10818372	11.09800478	11.08782584	11.0776469	11.06746796	11.05728902	11.04711008	11.03693114	11.0267522	11.01657326	11.00639432	10.99621539	10.98603645	10.97585751	10.96567857	10.74910022	10.53252186	10.31594351	10.09936516	9.882786809	9.666208457	9.449630105	9.233051753	9.016473402	8.79989505	8.583316698	8.366738346	8.150159994	7.933581643	7.717003291	7.500424939	7.283846587
11.0682045	11.05321655	11.03822859	11.02324064	11.00825269	10.99326473	10.97827678	10.96328882	10.94830087	10.93331292	10.91832496	10.90333701	10.88834906	10.8733611	10.85837315	10.8433852	10.82839724	10.81340929	10.79842134	10.78343338	10.76844543	10.75345748	10.73846952	10.72348157	10.70849362	10.69350566	10.67851771	10.66352976	10.6485418	10.63355385	10.61856589	10.60357794	10.58858999	10.37964163	10.17069327	9.961744911	9.752796552	9.543848193	9.334899835	9.125951476	8.917003117	8.708054758	8.499106399	8.29015804	8.081209681	7.872261322	7.663312963	7.454364604	7.245416246	7.036467887
10.84500438	10.82520741	10.80541044	10.78561348	10.76581651	10.74601954	10.72622257	10.7064256	10.68662864	10.66683167	10.6470347	10.62723773	10.60744077	10.5876438	10.56784683	10.54804986	10.52825289	10.50845593	10.48865896	10.46886199	10.44906502	10.42926805	10.40947109	10.38967412	10.36987715	10.35008018	10.33028322	10.31048625	10.29068928	10.27089231	10.25109534	10.23129838	10.21150141	10.01018304	9.808864676	9.60754631	9.406227944	9.204909578	9.003591212	8.802272846	8.60095448	8.399636114	8.198317748	7.996999382	7.795681016	7.59436265	7.393044284	7.191725918	6.990407552	6.789089186
10.62180426	10.59719828	10.5725923	10.54798631	10.52338033	10.49877435	10.47416837	10.44956238	10.4249564	10.40035042	10.37574444	10.35113846	10.32653247	10.30192649	10.27732051	10.25271453	10.22810854	10.20350256	10.17889658	10.1542906	10.12968461	10.10507863	10.08047265	10.05586667	10.03126069	10.0066547	9.982048722	9.957442739	9.932836757	9.908230775	9.883624793	9.85901881	9.834412828	9.640724455	9.447036082	9.253347709	9.059659336	8.865970963	8.67228259	8.478594216	8.284905843	8.09121747	7.897529097	7.703840724	7.510152351	7.316463978	7.122775605	6.929087232	6.735398859	6.541710485
10.39860414	10.36918914	10.33977415	10.31035915	10.28094415	10.25152916	10.22211416	10.19269916	10.16328417	10.13386917	10.10445417	10.07503918	10.04562418	10.01620918	9.986794187	9.957379191	9.927964194	9.898549197	9.869134201	9.839719204	9.810304208	9.780889211	9.751474214	9.722059218	9.692644221	9.663229225	9.633814228	9.604399231	9.574984235	9.545569238	9.516154241	9.486739245	9.457324248	9.271265868	9.085207488	8.899149108	8.713090727	8.527032347	8.340973967	8.154915587	7.968857207	7.782798826	7.596740446	7.410682066	7.224623686	7.038565306	6.852506925	6.666448545	6.480390165	6.294331785
10.17540402	10.14118001	10.106956	10.07273199	10.03850798	10.00428397	9.970059954	9.935835943	9.901611932	9.867387921	9.83316391	9.798939899	9.764715888	9.730491877	9.696267866	9.662043855	9.627819844	9.593595833	9.559371822	9.525147811	9.4909238	9.456699789	9.422475778	9.388251767	9.354027756	9.319803745	9.285579734	9.251355723	9.217131712	9.182907701	9.14868369	9.114459679	9.080235668	8.901807281	8.723378894	8.544950506	8.366522119	8.188093732	8.009665344	7.831236957	7.65280857	7.474380183	7.295951795	7.117523408	6.939095021	6.760666633	6.582238246	6.403809859	6.225381471	6.046953084
9.9522039	9.913170875	9.87413785	9.835104824	9.796071799	9.757038773	9.718005748	9.678972723	9.639939697	9.600906672	9.561873647	9.522840621	9.483807596	9.44477457	9.405741545	9.36670852	9.327675494	9.288642469	9.249609444	9.210576418	9.171543393	9.132510368	9.093477342	9.054444317	9.015411291	8.976378266	8.937345241	8.898312215	8.85927919	8.820246165	8.781213139	8.742180114	8.703147088	8.532348694	8.3615503	8.190751905	8.019953511	7.849155116	7.678356722	7.507558328	7.336759933	7.165961539	6.995163144	6.82436475	6.653566356	6.482767961	6.311969567	6.141171172	5.970372778	5.799574384
9.729003781	9.685161741	9.641319701	9.597477661	9.553635622	9.509793582	9.465951542	9.422109502	9.378267463	9.334425423	9.290583383	9.246741343	9.202899304	9.159057264	9.115215224	9.071373184	9.027531145	8.983689105	8.939847065	8.896005025	8.852162986	8.808320946	8.764478906	8.720636866	8.676794827	8.632952787	8.589110747	8.545268707	8.501426668	8.457584628	8.413742588	8.369900548	8.326058509	8.162890107	7.999721706	7.836553304	7.673384902	7.510216501	7.347048099	7.183879698	7.020711296	6.857542895	6.694374493	6.531206092	6.36803769	6.204869289	6.041700887	5.878532486	5.715364084	5.552195683
9.505803661	9.457152607	9.408501553	9.359850498	9.311199444	9.26254839	9.213897336	9.165246282	9.116595228	9.067944174	9.01929312	8.970642065	8.921991011	8.873339957	8.824688903	8.776037849	8.727386795	8.678735741	8.630084686	8.581433632	8.532782578	8.484131524	8.43548047	8.386829416	8.338178362	8.289527308	8.240876253	8.192225199	8.143574145	8.094923091	8.046272037	7.997620983	7.948969929	7.79343152	7.637893111	7.482354703	7.326816294	7.171277886	7.015739477	6.860201068	6.70466266	6.549124251	6.393585843	6.238047434	6.082509025	5.926970617	5.771432208	5.615893799	5.460355391	5.304816982
9.282603541	9.229143473	9.175683404	9.122223336	9.068763267	9.015303198	8.96184313	8.908383061	8.854922993	8.801462924	8.748002856	8.694542787	8.641082719	8.58762265	8.534162582	8.480702513	8.427242445	8.373782376	8.320322308	8.266862239	8.213402171	8.159942102	8.106482034	8.053021965	7.999561897	7.946101828	7.89264176	7.839181691	7.785721623	7.732261554	7.678801486	7.625341417	7.571881349	7.423972933	7.276064517	7.128156102	6.980247686	6.83233927	6.684430854	6.536522439	6.388614023	6.240705607	6.092797192	5.944888776	5.79698036	5.649071944	5.501163529	5.353255113	5.205346697	5.057438282
9.059403421	9.001134338	8.942865256	8.884596173	8.82632709	8.768058007	8.709788924	8.651519841	8.593250758	8.534981675	8.476712592	8.41844351	8.360174427	8.301905344	8.243636261	8.185367178	8.127098095	8.068829012	8.010559929	7.952290846	7.894021764	7.835752681	7.777483598	7.719214515	7.660945432	7.602676349	7.544407266	7.486138183	7.4278691	7.369600018	7.311330935	7.253061852	7.194792769	7.054514346	6.914235923	6.7739575	6.633679078	6.493400655	6.353122232	6.212843809	6.072565386	5.932286964	5.792008541	5.651730118	5.511451695	5.371173272	5.230894849	5.090616427	4.950338004	4.810059581
8.836203302	8.773125204	8.710047107	8.64696901	8.583890912	8.520812815	8.457734718	8.394656621	8.331578523	8.268500426	8.205422329	8.142344232	8.079266134	8.016188037	7.95310994	7.890031843	7.826953745	7.763875648	7.700797551	7.637719453	7.574641356	7.511563259	7.448485162	7.385407064	7.322328967	7.25925087	7.196172773	7.133094675	7.070016578	7.006938481	6.943860383	6.880782286	6.817704189	6.685055759	6.552407329	6.419758899	6.287110469	6.154462039	6.021813609	5.88916518	5.75651675	5.62386832	5.49121989	5.35857146	5.22592303	5.0932746	4.96062617	4.82797774	4.69532931	4.56268088
8.613003182	8.54511607	8.477228958	8.409341847	8.341454735	8.273567624	8.205680512	8.1377934	8.069906289	8.002019177	7.934132065	7.866244954	7.798357842	7.73047073	7.662583619	7.594696507	7.526809395	7.458922284	7.391035172	7.32314806	7.255260949	7.187373837	7.119486726	7.051599614	6.983712502	6.915825391	6.847938279	6.780051167	6.712164056	6.644276944	6.576389832	6.508502721	6.440615609	6.315597172	6.190578735	6.065560298	5.940541861	5.815523424	5.690504987	5.56548655	5.440468113	5.315449676	5.190431239	5.065412802	4.940394365	4.815375928	4.690357491	4.565339054	4.440320617	4.31530218
8.892507841	8.823129704	8.753751567	8.684373429	8.614995292	8.545617154	8.476239017	8.40686088	8.337482742	8.268104605	8.198726468	8.12934833	8.059970193	7.990592055	7.921213918	7.851835781	7.782457643	7.713079506	7.643701369	7.574323231	7.504945094	7.435566956	7.366188819	7.296810682	7.227432544	7.158054407	7.08867627	7.019298132	6.949919995	6.880541858	6.81116372	6.741785583	6.672407445	6.550691232	6.428975019	6.307258806	6.185542592	6.063826379	5.942110166	5.820393953	5.698677739	5.576961526	5.455245313	5.3335291	5.211812887	5.090096673	4.96838046	4.846664247	4.724948034	4.60323182
9.172012501	9.101143338	9.030274175	8.959405011	8.888535848	8.817666685	8.746797522	8.675928359	8.605059196	8.534190033	8.46332087	8.392451707	8.321582544	8.250713381	8.179844217	8.108975054	8.038105891	7.967236728	7.896367565	7.825498402	7.754629239	7.683760076	7.612890913	7.54202175	7.471152587	7.400283423	7.32941426	7.258545097	7.187675934	7.116806771	7.045937608	6.975068445	6.904199282	6.785785292	6.667371303	6.548957313	6.430543324	6.312129334	6.193715345	6.075301356	5.956887366	5.838473377	5.720059387	5.601645398	5.483231408	5.364817419	5.246403429	5.12798944	5.00957545	4.891161461
9.45151716	9.379156971	9.306796783	9.234436594	9.162076405	9.089716216	9.017356027	8.944995838	8.87263565	8.800275461	8.727915272	8.655555083	8.583194894	8.510834706	8.438474517	8.366114328	8.293754139	8.22139395	8.149033762	8.076673573	8.004313384	7.931953195	7.859593006	7.787232817	7.714872629	7.64251244	7.570152251	7.497792062	7.425431873	7.353071685	7.280711496	7.208351307	7.135991118	7.020879352	6.905767587	6.790655821	6.675544055	6.56043229	6.445320524	6.330208758	6.215096993	6.099985227	5.984873461	5.869761696	5.75464993	5.639538164	5.524426399	5.409314633	5.294202867	5.179091101
9.73102182	9.657170605	9.583319391	9.509468176	9.435616962	9.361765747	9.287914532	9.214063318	9.140212103	9.066360889	8.992509674	8.91865846	8.844807245	8.770956031	8.697104816	8.623253602	8.549402387	8.475551173	8.401699958	8.327848743	8.253997529	8.180146314	8.1062951	8.032443885	7.958592671	7.884741456	7.810890242	7.737039027	7.663187813	7.589336598	7.515485384	7.441634169	7.367782955	7.255973413	7.144163871	7.032354329	6.920544787	6.808735245	6.696925703	6.585116161	6.473306619	6.361497077	6.249687535	6.137877993	6.026068452	5.91425891	5.802449368	5.690639826	5.578830284	5.467020742
10.01052648	9.935184239	9.859841999	9.784499758	9.709157518	9.633815278	9.558473038	9.483130797	9.407788557	9.332446317	9.257104077	9.181761836	9.106419596	9.031077356	8.955735116	8.880392875	8.805050635	8.729708395	8.654366155	8.579023914	8.503681674	8.428339434	8.352997193	8.277654953	8.202312713	8.126970473	8.051628232	7.976285992	7.900943752	7.825601512	7.750259271	7.674917031	7.599574791	7.491067473	7.382560155	7.274052836	7.165545518	7.0570382	6.948530882	6.840023564	6.731516246	6.623008928	6.51450161	6.405994291	6.297486973	6.188979655	6.080472337	5.971965019	5.863457701	5.754950383
10.29003114	10.21319787	10.13636461	10.05953134	9.982698075	9.905864809	9.829031543	9.752198277	9.675365011	9.598531745	9.521698479	9.444865213	9.368031947	9.291198681	9.214365415	9.137532149	9.060698883	8.983865617	8.907032351	8.830199085	8.753365819	8.676532553	8.599699287	8.522866021	8.446032755	8.369199489	8.292366223	8.215532957	8.138699691	8.061866425	7.985033159	7.908199893	7.831366627	7.726161533	7.620956439	7.515751344	7.41054625	7.305341155	7.200136061	7.094930967	6.989725872	6.884520778	6.779315684	6.674110589	6.568905495	6.463700401	6.358495306	6.253290212	6.148085118	6.042880023
10.5695358	10.49121151	10.41288721	10.33456292	10.25623863	10.17791434	10.09959005	10.02126576	9.942941464	9.864617173	9.786292881	9.707968589	9.629644298	9.551320006	9.472995714	9.394671423	9.316347131	9.238022839	9.159698547	9.081374256	9.003049964	8.924725672	8.846401381	8.768077089	8.689752797	8.611428506	8.533104214	8.454779922	8.37645563	8.298131339	8.219807047	8.141482755	8.063158464	7.961255593	7.859352722	7.757449852	7.655546981	7.553644111	7.45174124	7.34983837	7.247935499	7.146032628	7.044129758	6.942226887	6.840324017	6.738421146	6.636518275	6.534615405	6.432712534	6.330809664
10.84904046	10.76922514	10.68940982	10.60959451	10.52977919	10.44996387	10.37014855	10.29033324	10.21051792	10.1307026	10.05088728	9.971071966	9.891256648	9.811441331	9.731626014	9.651810696	9.571995379	9.492180061	9.412364744	9.332549427	9.252734109	9.172918792	9.093103474	9.013288157	8.933472839	8.853657522	8.773842205	8.694026887	8.61421157	8.534396252	8.454580935	8.374765617	8.2949503	8.196349653	8.097749006	7.99914836	7.900547713	7.801947066	7.703346419	7.604745772	7.506145126	7.407544479	7.308943832	7.210343185	7.111742538	7.013141892	6.914541245	6.815940598	6.717339951	6.618739304
11.12854512	11.04723877	10.96593243	10.88462609	10.80331974	10.7220134	10.64070706	10.55940072	10.47809437	10.39678803	10.31548169	10.23417534	10.152869	10.07156266	9.990256313	9.90894997	9.827643627	9.746337284	9.66503094	9.583724597	9.502418254	9.421111911	9.339805568	9.258499225	9.177192882	9.095886538	9.014580195	8.933273852	8.851967509	8.770661166	8.689354823	8.60804848	8.526742136	8.431443713	8.33614529	8.240846867	8.145548444	8.050250021	7.954951598	7.859653175	7.764354752	7.669056329	7.573757906	7.478459483	7.38316106	7.287862637	7.192564214	7.097265791	7.001967368	6.906668945
11.40804978	11.32525241	11.24245504	11.15965767	11.0768603	10.99406293	10.91126556	10.82846819	10.74567083	10.66287346	10.58007609	10.49727872	10.41448135	10.33168398	10.24888661	10.16608924	10.08329187	10.00049451	9.917697137	9.834899768	9.752102399	9.66930503	9.586507661	9.503710293	9.420912924	9.338115555	9.255318186	9.172520817	9.089723448	9.006926079	8.924128711	8.841331342	8.758533973	8.666537774	8.574541574	8.482545375	8.390549176	8.298552976	8.206556777	8.114560578	8.022564379	7.930568179	7.83857198	7.746575781	7.654579582	7.562583382	7.470587183	7.378590984	7.286594785	7.194598585
11.68755444	11.60326604	11.51897765	11.43468925	11.35040086	11.26611246	11.18182407	11.09753567	11.01324728	10.92895888	10.84467049	10.7603821	10.6760937	10.59180531	10.50751691	10.42322852	10.33894012	10.25465173	10.17036333	10.08607494	10.00178654	9.91749815	9.833209755	9.74892136	9.664632966	9.580344571	9.496056177	9.411767782	9.327479387	9.243190993	9.158902598	9.074614204	8.990325809	8.901631834	8.812937858	8.724243883	8.635549907	8.546855932	8.458161956	8.369467981	8.280774005	8.19208003	8.103386054	8.014692079	7.925998103	7.837304128	7.748610152	7.659916177	7.571222201	7.482528226
11.9670591	11.88127968	11.79550025	11.70972083	11.62394141	11.53816199	11.45238257	11.36660315	11.28082373	11.19504431	11.10926489	11.02348547	10.93770605	10.85192663	10.76614721	10.68036779	10.59458837	10.50880895	10.42302953	10.33725011	10.25147069	10.16569127	10.07991185	9.994132428	9.908353008	9.822573588	9.736794167	9.651014747	9.565235327	9.479455906	9.393676486	9.307897066	9.222117646	9.136725894	9.051334142	8.96594239	8.880550639	8.795158887	8.709767135	8.624375384	8.538983632	8.45359188	8.368200128	8.282808377	8.197416625	8.112024873	8.026633122	7.94124137	7.855849618	7.770457867
12.24656375	12.15929331	12.07202286	11.98475242	11.89748197	11.81021152	11.72294108	11.63567063	11.54840019	11.46112974	11.37385929	11.28658885	11.1993184	11.11204796	11.02477751	10.93750706	10.85023662	10.76296617	10.67569573	10.58842528	10.50115483	10.41388439	10.32661394	10.2393435	10.15207305	10.0648026	9.977532158	9.890261712	9.802991266	9.71572082	9.628450374	9.541179928	9.453909482	9.371819954	9.289730426	9.207640898	9.12555137	9.043461842	8.961372314	8.879282786	8.797193258	8.715103731	8.633014203	8.550924675	8.468835147	8.386745619	8.304656091	8.222566563	8.140477035	8.058387507
12.52606841	12.43730694	12.34854547	12.259784	12.17102253	12.08226106	11.99349958	11.90473811	11.81597664	11.72721517	11.6384537	11.54969223	11.46093075	11.37216928	11.28340781	11.19464634	11.10588487	11.01712339	10.92836192	10.83960045	10.75083898	10.66207751	10.57331604	10.48455456	10.39579309	10.30703162	10.21827015	10.12950868	10.04074721	9.951985734	9.863224262	9.77446279	9.685701318	9.606914014	9.52812671	9.449339406	9.370552102	9.291764797	9.212977493	9.134190189	9.055402885	8.976615581	8.897828277	8.819040973	8.740253668	8.661466364	8.58267906	8.503891756	8.425104452	8.346317148
12.80557307	12.71532058	12.62506808	12.53481558	12.44456308	12.35431059	12.26405809	12.17380559	12.08355309	11.9933006	11.9030481	11.8127956	11.7225431	11.63229061	11.54203811	11.45178561	11.36153311	11.27128062	11.18102812	11.09077562	11.00052312	10.91027063	10.82001813	10.72976563	10.63951313	10.54926064	10.45900814	10.36875564	10.27850314	10.18825065	10.09799815	10.00774565	9.917493155	9.842008074	9.766522994	9.691037913	9.615552833	9.540067753	9.464582672	9.389097592	9.313612512	9.238127431	9.162642351	9.08715727	9.01167219	8.93618711	8.860702029	8.785216949	8.709731869	8.634246788
13.08507773	12.99333421	12.90159069	12.80984716	12.71810364	12.62636012	12.53461659	12.44287307	12.35112955	12.25938602	12.1676425	12.07589898	11.98415545	11.89241193	11.80066841	11.70892489	11.61718136	11.52543784	11.43369432	11.34195079	11.25020727	11.15846375	11.06672022	10.9749767	10.88323318	10.79148965	10.69974613	10.60800261	10.51625908	10.42451556	10.33277204	10.24102851	10.14928499	10.07710213	10.00491928	9.932736421	9.860553565	9.788370708	9.716187851	9.644004995	9.571822138	9.499639282	9.427456425	9.355273568	9.283090712	9.210907855	9.138724999	9.066542142	8.994359285	8.922176429
13.36458239	13.27134784	13.17811329	13.08487875	12.9916442	12.89840965	12.8051751	12.71194055	12.618706	12.52547145	12.4322369	12.33900235	12.24576781	12.15253326	12.05929871	11.96606416	11.87282961	11.77959506	11.68636051	11.59312596	11.49989141	11.40665687	11.31342232	11.22018777	11.12695322	11.03371867	10.94048412	10.84724957	10.75401502	10.66078047	10.56754593	10.47431138	10.38107683	10.31219619	10.24331556	10.17443493	10.1055543	10.03667366	9.96779303	9.898912398	9.830031765	9.761151132	9.692270499	9.623389866	9.554509233	9.485628601	9.416747968	9.347867335	9.278986702	9.210106069
13.64408705	13.54936148	13.4546359	13.35991033	13.26518475	13.17045918	13.0757336	12.98100803	12.88628246	12.79155688	12.69683131	12.60210573	12.50738016	12.41265458	12.31792901	12.22320343	12.12847786	12.03375228	11.93902671	11.84430113	11.74957556	11.65484998	11.56012441	11.46539884	11.37067326	11.27594769	11.18122211	11.08649654	10.99177096	10.89704539	10.80231981	10.70759424	10.61286866	10.54729025	10.48171185	10.41613344	10.35055503	10.28497662	10.21939821	10.1538198	10.08824139	10.02266298	9.957084573	9.891506164	9.825927755	9.760349346	9.694770937	9.629192528	9.563614119	9.49803571
13.92359171	13.82737511	13.73115851	13.63494191	13.53872531	13.44250871	13.34629211	13.25007551	13.15385891	13.05764231	12.96142571	12.86520911	12.76899251	12.67277591	12.57655931	12.48034271	12.38412611	12.28790951	12.19169291	12.0954763	11.9992597	11.9030431	11.8068265	11.7106099	11.6143933	11.5181767	11.4219601	11.3257435	11.2295269	11.1333103	11.0370937	10.9408771	10.8446605	10.78238431	10.72010813	10.65783194	10.59555576	10.53327957	10.47100339	10.4087272	10.34645102	10.28417483	10.22189865	10.15962246	10.09734628	10.03507009	9.972793906	9.910517721	9.848241536	9.78596535
14.20309637	14.10538875	14.00768112	13.90997349	13.81226587	13.71455824	13.61685061	13.51914299	13.42143536	13.32372774	13.22602011	13.12831248	13.03060486	12.93289723	12.83518961	12.73748198	12.63977435	12.54206673	12.4443591	12.34665148	12.24894385	12.15123622	12.0535286	11.95582097	11.85811335	11.76040572	11.66269809	11.56499047	11.46728284	11.36957521	11.27186759	11.17415996	11.07645234	11.01747837	10.95850441	10.89953045	10.84055649	10.78158253	10.72260857	10.66363461	10.60466064	10.54568668	10.48671272	10.42773876	10.3687648	10.30979084	10.25081688	10.19184291	10.13286895	10.07389499
14.48260103	14.38340238	14.28420373	14.18500508	14.08580642	13.98660777	13.88740912	13.78821047	13.68901182	13.58981316	13.49061451	13.39141586	13.29221721	13.19301856	13.09381991	12.99462125	12.8954226	12.79622395	12.6970253	12.59782665	12.49862799	12.39942934	12.30023069	12.20103204	12.10183339	12.00263474	11.90343608	11.80423743	11.70503878	11.60584013	11.50664148	11.40744282	11.30824417	11.25257244	11.1969007	11.14122896	11.08555722	11.02988548	10.97421375	10.91854201	10.86287027	10.80719853	10.7515268	10.69585506	10.64018332	10.58451158	10.52883984	10.47316811	10.41749637	10.36182463
14.76210569	14.66141601	14.56072634	14.46003666	14.35934698	14.2586573	14.15796762	14.05727795	13.95658827	13.85589859	13.75520891	13.65451924	13.55382956	13.45313988	13.3524502	13.25176053	13.15107085	13.05038117	12.94969149	12.84900182	12.74831214	12.64762246	12.54693278	12.44624311	12.34555343	12.24486375	12.14417407	12.0434844	11.94279472	11.84210504	11.74141536	11.64072569	11.54003601	11.4876665	11.43529698	11.38292747	11.33055795	11.27818844	11.22581893	11.17344941	11.1210799	11.06871038	11.01634087	10.96397136	10.91160184	10.85923233	10.80686281	10.7544933	10.70212379	10.64975427
15.04161035	14.93942965	14.83724894	14.73506824	14.63288754	14.53070683	14.42852613	14.32634543	14.22416472	14.12198402	14.01980332	13.91762261	13.81544191	13.71326121	13.6110805	13.5088998	13.4067191	13.30453839	13.20235769	13.10017699	12.99799628	12.89581558	12.79363488	12.69145417	12.58927347	12.48709277	12.38491207	12.28273136	12.18055066	12.07836996	11.97618925	11.87400855	11.77182785	11.72276056	11.67369327	11.62462598	11.57555868	11.52649139	11.4774241	11.42835681	11.37928952	11.33022223	11.28115494	11.23208765	11.18302036	11.13395307	11.08488578	11.03581849	10.9867512	10.93768391
15.32111501	15.21744328	15.11377155	15.01009982	14.90642809	14.80275636	14.69908464	14.59541291	14.49174118	14.38806945	14.28439772	14.18072599	14.07705426	13.97338253	13.8697108	13.76603907	13.66236735	13.55869562	13.45502389	13.35135216	13.24768043	13.1440087	13.04033697	12.93666524	12.83299351	12.72932178	12.62565006	12.52197833	12.4183066	12.31463487	12.21096314	12.10729141	12.00361968	11.95785462	11.91208955	11.86632448	11.82055942	11.77479435	11.72902928	11.68326422	11.63749915	11.59173408	11.54596902	11.50020395	11.45443889	11.40867382	11.36290875	11.31714369	11.27137862	11.22561355
15.60061967	15.49545691	15.39029416	15.2851314	15.17996865	15.0748059	14.96964314	14.86448039	14.75931763	14.65415488	14.54899212	14.44382937	14.33866661	14.23350386	14.1283411	14.02317835	13.91801559	13.81285284	13.70769008	13.60252733	13.49736457	13.39220182	13.28703907	13.18187631	13.07671356	12.9715508	12.86638805	12.76122529	12.65606254	12.55089978	12.44573703	12.34057427	12.23541152	12.19294868	12.15048583	12.10802299	12.06556015	12.02309731	11.98063446	11.93817162	11.89570878	11.85324593	11.81078309	11.76832025	11.72585741	11.68339456	11.64093172	11.59846888	11.55600604	11.51354319
15.88012433	15.77347055	15.66681677	15.56016299	15.45350921	15.34685543	15.24020165	15.13354787	15.02689408	14.9202403	14.81358652	14.70693274	14.60027896	14.49362518	14.3869714	14.28031762	14.17366384	14.06701006	13.96035628	13.8537025	13.74704872	13.64039494	13.53374116	13.42708738	13.3204336	13.21377982	13.10712604	13.00047226	12.89381848	12.7871647	12.68051092	12.57385714	12.46720335	12.42804274	12.38888212	12.3497215	12.31056088	12.27140026	12.23223964	12.19307902	12.1539184	12.11475779	12.07559717	12.03643655	11.99727593	11.95811531	11.91895469	11.87979407	11.84063345	11.80147283
16.15962899	16.05148418	15.94333938	15.83519457	15.72704976	15.61890496	15.51076015	15.40261534	15.29447054	15.18632573	15.07818093	14.97003612	14.86189131	14.75374651	14.6456017	14.5374569	14.42931209	14.32116728	14.21302248	14.10487767	13.99673286	13.88858806	13.78044325	13.67229845	13.56415364	13.45600883	13.34786403	13.23971922	13.13157442	13.02342961	12.9152848	12.80714	12.69899519	12.6631368	12.6272784	12.59142001	12.55556161	12.51970322	12.48384482	12.44798643	12.41212803	12.37626964	12.34041124	12.30455285	12.26869445	12.23283606	12.19697766	12.16111927	12.12526087	12.08940248
16.43913365	16.32949782	16.21986198	16.11022615	16.00059032	15.89095449	15.78131866	15.67168282	15.56204699	15.45241116	15.34277533	15.2331395	15.12350366	15.01386783	14.904232	14.79459617	14.68496034	14.57532451	14.46568867	14.35605284	14.24641701	14.13678118	14.02714535	13.91750951	13.80787368	13.69823785	13.58860202	13.47896619	13.36933035	13.25969452	13.15005869	13.04042286	12.93078703	12.89823086	12.86567468	12.83311851	12.80056234	12.76800617	12.73545	12.70289383	12.67033766	12.63778149	12.60522531	12.57266914	12.54011297	12.5075568	12.47500063	12.44244446	12.40988829	12.37733212
16.71863831	16.60751145	16.49638459	16.38525773	16.27413088	16.16300402	16.05187716	15.9407503	15.82962345	15.71849659	15.60736973	15.49624287	15.38511602	15.27398916	15.1628623	15.05173544	14.94060859	14.82948173	14.71835487	14.60722801	14.49610115	14.3849743	14.27384744	14.16272058	14.05159372	13.94046687	13.82934001	13.71821315	13.60708629	13.49595944	13.38483258	13.27370572	13.16257886	13.13332492	13.10407097	13.07481702	13.04556307	13.01630913	12.98705518	12.95780123	12.92854728	12.89929334	12.87003939	12.84078544	12.81153149	12.78227755	12.7530236	12.72376965	12.6945157	12.66526176
16.99814297	16.88552508	16.7729072	16.66028932	16.54767143	16.43505355	16.32243567	16.20981778	16.0971999	15.98458202	15.87196413	15.75934625	15.64672837	15.53411048	15.4214926	15.30887472	15.19625683	15.08363895	14.97102107	14.85840318	14.7457853	14.63316742	14.52054953	14.40793165	14.29531377	14.18269588	14.070078	13.95746012	13.84484223	13.73222435	13.61960647	13.50698858	13.3943707	13.36841898	13.34246725	13.31651553	13.29056381	13.26461208	13.23866036	13.21270863	13.18675691	13.16080519	13.13485346	13.10890174	13.08295002	13.05699829	13.03104657	13.00509484	12.97914312	12.9531914
17.27764763	17.16353872	17.04942981	16.9353209	16.82121199	16.70710308	16.59299417	16.47888526	16.36477635	16.25066744	16.13655854	16.02244963	15.90834072	15.79423181	15.6801229	15.56601399	15.45190508	15.33779617	15.22368726	15.10957835	14.99546944	14.88136054	14.76725163	14.65314272	14.53903381	14.4249249	14.31081599	14.19670708	14.08259817	13.96848926	13.85438035	13.74027145	13.62616254	13.60351304	13.58086354	13.55821404	13.53556454	13.51291504	13.49026554	13.46761604	13.44496654	13.42231704	13.39966754	13.37701804	13.35436854	13.33171904	13.30906954	13.28642004	13.26377054	13.24112104
17.55715228	17.44155235	17.32595242	17.21035248	17.09475255	16.97915261	16.86355268	16.74795274	16.63235281	16.51675287	16.40115294	16.285553	16.16995307	16.05435313	15.9387532	15.82315326	15.70755333	15.59195339	15.47635346	15.36075352	15.24515359	15.12955366	15.01395372	14.89835379	14.78275385	14.66715392	14.55155398	14.43595405	14.32035411	14.20475418	14.08915424	13.97355431	13.85795437	13.8386071	13.81925982	13.79991254	13.78056527	13.76121799	13.74187072	13.72252344	13.70317616	13.68382889	13.66448161	13.64513433	13.62578706	13.60643978	13.58709251	13.56774523	13.54839795	13.52905068
[truncated: 207 more columns]
