# Supplementary material for: Temporal Data Set Reduction Based on D-Optimality for Quantitative FLIM-FRET Imaging
Source: PLoS One. 2015 Dec 11;10(12):e0144421. doi: 10.1371/journal.pone.0144421 (PMC4686107; doi:10.1371/journal.pone.0144421)
Supplement: S2 File — This is a.csv file containing the data used to create Fig 2B and calculate the average error reported. (CSV) [file pone.0144421.s002.csv]

13.17673335	12.92074921	12.66476508	12.40878094	12.15279681	11.89681267	11.64082854	11.38484441	11.12886027	10.87287614	10.616892	10.36090787	10.10492374	9.848939602	9.592955467	9.336971333	9.080987199	8.825003065	8.569018931	8.313034797	8.057050663	7.801066529	7.545082394	7.28909826	7.033114126	6.777129992	6.521145858	6.265161724	6.00917759	5.753193455	5.497209321	5.241225187	4.985241053	4.994098152	5.002955251	5.01181235	5.020669449	5.029526547	5.038383646	5.047240745	5.056097844	5.064954943	5.073812042	5.082669141	5.091526239	5.100383338	5.109240437	5.118097536	5.126954635	5.135811734
13.20044436	12.94777619	12.69510803	12.44243986	12.1897717	11.93710353	11.68443537	11.4317672	11.17909904	10.92643088	10.67376271	10.42109455	10.16842638	9.915758216	9.663090051	9.410421887	9.157753722	8.905085557	8.652417392	8.399749227	8.147081063	7.894412898	7.641744733	7.389076568	7.136408404	6.883740239	6.631072074	6.378403909	6.125735745	5.87306758	5.620399415	5.36773125	5.115063086	5.124564232	5.134065378	5.143566524	5.15306767	5.162568817	5.172069963	5.181571109	5.191072255	5.200573401	5.210074548	5.219575694	5.22907684	5.238577986	5.248079132	5.257580279	5.267081425	5.276582571
13.22415537	12.97480318	12.72545098	12.47609878	12.22674659	11.97739439	11.7280422	11.47869	11.22933781	10.97998561	10.73063342	10.48128122	10.23192903	9.982576831	9.733224635	9.48387244	9.234520244	8.985168049	8.735815854	8.486463658	8.237111463	7.987759267	7.738407072	7.489054877	7.239702681	6.990350486	6.74099829	6.491646095	6.2422939	5.992941704	5.743589509	5.494237313	5.244885118	5.255030312	5.265175505	5.275320699	5.285465892	5.295611086	5.305756279	5.315901473	5.326046666	5.33619186	5.346337053	5.356482247	5.36662744	5.376772634	5.386917828	5.397063021	5.407208215	5.417353408
13.24786638	13.00183016	12.75579393	12.50975771	12.26372148	12.01768525	11.77164903	11.5256128	11.27957658	11.03354035	10.78750412	10.5414679	10.29543167	10.04939545	9.803359219	9.557322993	9.311286767	9.065250541	8.819214315	8.573178089	8.327141863	8.081105637	7.835069411	7.589033185	7.342996959	7.096960733	6.850924507	6.604888281	6.358852055	6.112815829	5.866779603	5.620743376	5.37470715	5.385496391	5.396285632	5.407074873	5.417864114	5.428653355	5.439442596	5.450231837	5.461021077	5.471810318	5.482599559	5.4933888	5.504178041	5.514967282	5.525756523	5.536545764	5.547335004	5.558124245
13.2715774	13.02885714	12.78613688	12.54341663	12.30069637	12.05797611	11.81525586	11.5725356	11.32981534	11.08709509	10.84437483	10.60165457	10.35893432	10.11621406	9.873493803	9.630773546	9.38805329	9.145333033	8.902612776	8.65989252	8.417172263	8.174452006	7.93173175	7.689011493	7.446291236	7.20357098	6.960850723	6.718130466	6.47541021	6.232689953	5.989969696	5.74724944	5.504529183	5.515962471	5.527395759	5.538829048	5.550262336	5.561695624	5.573128912	5.5845622	5.595995489	5.607428777	5.618862065	5.630295353	5.641728641	5.65316193	5.664595218	5.676028506	5.687461794	5.698895082
13.29528841	13.05588412	12.81647983	12.57707555	12.33767126	12.09826697	11.85886269	11.6194584	11.38005411	11.14064982	10.90124554	10.66184125	10.42243696	10.18303267	9.943628387	9.7042241	9.464819812	9.225415525	8.986011238	8.74660695	8.507202663	8.267798376	8.028394088	7.788989801	7.549585514	7.310181226	7.070776939	6.831372652	6.591968365	6.352564077	6.11315979	5.873755503	5.634351215	5.646428551	5.658505886	5.670583222	5.682660558	5.694737893	5.706815229	5.718892564	5.7309699	5.743047235	5.755124571	5.767201906	5.779279242	5.791356577	5.803433913	5.815511249	5.827588584	5.83966592
13.31899942	13.0829111	12.84682279	12.61073447	12.37464615	12.13855783	11.90246951	11.6663812	11.43029288	11.19420456	10.95811624	10.72202792	10.48593961	10.24985129	10.01376297	9.777674653	9.541586335	9.305498017	9.069409699	8.833321381	8.597233063	8.361144745	8.125056427	7.888968109	7.652879791	7.416791473	7.180703155	6.944614838	6.70852652	6.472438202	6.236349884	6.000261566	5.764173248	5.776894631	5.789616014	5.802337396	5.815058779	5.827780162	5.840501545	5.853222928	5.865944311	5.878665694	5.891387077	5.90410846	5.916829842	5.929551225	5.942272608	5.954993991	5.967715374	5.980436757
13.34271043	13.10993809	12.87716574	12.64439339	12.41162104	12.17884869	11.94607634	11.71330399	11.48053165	11.2477593	11.01498695	10.7822146	10.54944225	10.3166699	10.08389755	9.851125206	9.618352857	9.385580509	9.15280816	8.920035812	8.687263463	8.454491115	8.221718766	7.988946417	7.756174069	7.52340172	7.290629372	7.057857023	6.825084675	6.592312326	6.359539977	6.126767629	5.89399528	5.907360711	5.920726141	5.934091571	5.947457001	5.960822431	5.974187862	5.987553292	6.000918722	6.014284152	6.027649582	6.041015013	6.054380443	6.067745873	6.081111303	6.094476734	6.107842164	6.121207594
13.36642145	13.13696507	12.90750869	12.67805231	12.44859593	12.21913955	11.98968317	11.76022679	11.53077041	11.30131403	11.07185766	10.84240128	10.6129449	10.38348852	10.15403214	9.924575759	9.69511938	9.465663001	9.236206622	9.006750242	8.777293863	8.547837484	8.318381105	8.088924726	7.859468346	7.630011967	7.400555588	7.171099209	6.94164283	6.71218645	6.482730071	6.253273692	6.023817313	6.03782679	6.051836268	6.065845745	6.079855223	6.0938647	6.107874178	6.121883656	6.135893133	6.149902611	6.163912088	6.177921566	6.191931043	6.205940521	6.219949998	6.233959476	6.247968954	6.261978431
13.39013246	13.16399205	12.93785164	12.71171123	12.48557082	12.25943041	12.03329	11.80714959	11.58100918	11.35486877	11.12872836	10.90258795	10.67644754	10.45030713	10.22416672	9.998026312	9.771885903	9.545745493	9.319605083	9.093464673	8.867324263	8.641183853	8.415043444	8.188903034	7.962762624	7.736622214	7.510481804	7.284341394	7.058200985	6.832060575	6.605920165	6.379779755	6.153639345	6.16829287	6.182946395	6.19759992	6.212253445	6.22690697	6.241560495	6.256214019	6.270867544	6.285521069	6.300174594	6.314828119	6.329481644	6.344135169	6.358788694	6.373442218	6.388095743	6.402749268
13.41384347	13.19101903	12.96819459	12.74537015	12.52254571	12.29972127	12.07689683	11.85407239	11.63124795	11.40842351	11.18559907	10.96277463	10.73995019	10.51712575	10.29430131	10.07147687	9.848652425	9.625827985	9.403003544	9.180179104	8.957354663	8.734530223	8.511705782	8.288881342	8.066056901	7.843232461	7.620408021	7.39758358	7.17475914	6.951934699	6.729110259	6.506285818	6.283461378	6.29875895	6.314056522	6.329354094	6.344651667	6.359949239	6.375246811	6.390544383	6.405841955	6.421139528	6.4364371	6.451734672	6.467032244	6.482329817	6.497627389	6.512924961	6.528222533	6.543520105
13.43755449	13.21804601	12.99853754	12.77902907	12.5595206	12.34001213	12.12050366	11.90099519	11.68148672	11.46197825	11.24246977	11.0229613	10.80345283	10.58394436	10.36443589	10.14492742	9.925418948	9.705910477	9.486402006	9.266893535	9.047385063	8.827876592	8.608368121	8.38885965	8.169351179	7.949842708	7.730334237	7.510825766	7.291317295	7.071808823	6.852300352	6.632791881	6.41328341	6.42922503	6.445166649	6.461108269	6.477049888	6.492991508	6.508933127	6.524874747	6.540816367	6.556757986	6.572699606	6.588641225	6.604582845	6.620524464	6.636466084	6.652407703	6.668349323	6.684290943
13.4612655	13.245073	13.02888049	12.81268799	12.59649549	12.38030299	12.16411049	11.94791799	11.73172548	11.51553298	11.29934048	11.08314798	10.86695548	10.65076298	10.43457047	10.21837797	10.00218547	9.785992969	9.569800467	9.353607965	9.137415463	8.921222962	8.70503046	8.488837958	8.272645457	8.056452955	7.840260453	7.624067951	7.40787545	7.191682948	6.975490446	6.759297944	6.543105443	6.559691109	6.576276776	6.592862443	6.60944811	6.626033777	6.642619444	6.659205111	6.675790778	6.692376445	6.708962111	6.725547778	6.742133445	6.758719112	6.775304779	6.791890446	6.808476113	6.82506178
13.48497651	13.27209998	13.05922345	12.84634691	12.63347038	12.42059385	12.20771732	11.99484078	11.78196425	11.56908772	11.35621119	11.14333465	10.93045812	10.71758159	10.50470506	10.29182853	10.07895199	9.866075461	9.653198928	9.440322396	9.227445864	9.014569331	8.801692799	8.588816266	8.375939734	8.163063202	7.950186669	7.737310137	7.524433605	7.311557072	7.09868054	6.885804007	6.672927475	6.690157189	6.707386903	6.724616618	6.741846332	6.759076046	6.77630576	6.793535475	6.810765189	6.827994903	6.845224617	6.862454332	6.879684046	6.89691376	6.914143474	6.931373188	6.948602903	6.965832617
13.50868752	13.29912696	13.0895664	12.88000583	12.67044527	12.46088471	12.25132415	12.04176358	11.83220302	11.62264246	11.41308189	11.20352133	10.99396077	10.7844002	10.57483964	10.36527908	10.15571852	9.946157953	9.73659739	9.527036827	9.317476264	9.107915701	8.898355138	8.688794575	8.479234012	8.269673449	8.060112886	7.850552323	7.64099176	7.431431197	7.221870634	7.012310071	6.802749507	6.820623269	6.838497031	6.856370792	6.874244554	6.892118315	6.909992077	6.927865838	6.9457396	6.963613362	6.981487123	6.999360885	7.017234646	7.035108408	7.052982169	7.070855931	7.088729692	7.106603454
13.53239854	13.32615394	13.11990935	12.91366476	12.70742016	12.50117557	12.29493097	12.08868638	11.88244179	11.67619719	11.4699526	11.26370801	11.05746341	10.85121882	10.64497423	10.43872963	10.23248504	10.02624044	9.819995851	9.613751257	9.407506664	9.20126207	8.995017476	8.788772883	8.582528289	8.376283695	8.170039102	7.963794508	7.757549915	7.551305321	7.345060727	7.138816134	6.93257154	6.951089349	6.969607158	6.988124967	7.006642776	7.025160584	7.043678393	7.062196202	7.080714011	7.09923182	7.117749629	7.136267438	7.154785247	7.173303056	7.191820865	7.210338673	7.228856482	7.247374291
13.55610955	13.35318093	13.1502523	12.94732368	12.74439505	12.54146643	12.3385378	12.13560918	11.93268056	11.72975193	11.52682331	11.32389468	11.12096606	10.91803743	10.71510881	10.51218019	10.30925156	10.10632294	9.903394312	9.700465688	9.497537064	9.294608439	9.091679815	8.888751191	8.685822567	8.482893942	8.279965318	8.077036694	7.87410807	7.671179445	7.468250821	7.265322197	7.062393572	7.081555429	7.100717285	7.119879141	7.139040997	7.158202854	7.17736471	7.196526566	7.215688422	7.234850278	7.254012135	7.273173991	7.292335847	7.311497703	7.33065956	7.349821416	7.368983272	7.388145128
13.57982056	13.38020791	13.18059525	12.9809826	12.78136994	12.58175729	12.38214463	12.18253198	11.98291932	11.78330667	11.58369401	11.38408136	11.1844687	10.98485605	10.78524339	10.58563074	10.38601808	10.18640543	9.986792774	9.787180119	9.587567464	9.387954809	9.188342154	8.988729499	8.789116844	8.589504189	8.389891534	8.190278879	7.990666225	7.79105357	7.591440915	7.39182826	7.192215605	7.212021508	7.231827412	7.251633316	7.271439219	7.291245123	7.311051026	7.33085693	7.350662833	7.370468737	7.390274641	7.410080544	7.429886448	7.449692351	7.469498255	7.489304158	7.509110062	7.528915966
13.60353157	13.40723489	13.2109382	13.01464152	12.81834483	12.62204815	12.42575146	12.22945478	12.03315809	11.8368614	11.64056472	11.44426803	11.24797135	11.05167466	10.85537798	10.65908129	10.46278461	10.26648792	10.07019124	9.873894549	9.677597864	9.481301178	9.285004493	9.088707807	8.892411122	8.696114436	8.499817751	8.303521065	8.10722438	7.910927694	7.714631008	7.518334323	7.322037637	7.342487588	7.362937539	7.38338749	7.403837441	7.424287392	7.444737343	7.465187294	7.485637245	7.506087195	7.526537146	7.546987097	7.567437048	7.587886999	7.60833695	7.628786901	7.649236852	7.669686803
13.62724259	13.43426187	13.24128116	13.04830044	12.85531972	12.66233901	12.46935829	12.27637757	12.08339686	11.89041614	11.69743543	11.50445471	11.31147399	11.11849328	10.92551256	10.73253184	10.53955113	10.34657041	10.1535897	9.96060898	9.767628264	9.574647548	9.381666832	9.188686115	8.995705399	8.802724683	8.609743967	8.416763251	8.223782535	8.030801818	7.837821102	7.644840386	7.45185967	7.472953668	7.494047666	7.515141664	7.536235663	7.557329661	7.578423659	7.599517657	7.620611656	7.641705654	7.662799652	7.68389365	7.704987649	7.726081647	7.747175645	7.768269643	7.789363642	7.81045764
13.6509536	13.46128885	13.27162411	13.08195936	12.89229461	12.70262987	12.51296512	12.32330037	12.13363563	11.94397088	11.75430613	11.56464139	11.37497664	11.18531189	10.99564714	10.8059824	10.61631765	10.4266529	10.23698816	10.04732341	9.857658664	9.667993917	9.47832917	9.288664424	9.098999677	8.90933493	8.719670183	8.530005436	8.34034069	8.150675943	7.961011196	7.771346449	7.581681702	7.603419748	7.625157793	7.646895839	7.668633885	7.69037193	7.712109976	7.733848021	7.755586067	7.777324112	7.799062158	7.820800204	7.842538249	7.864276295	7.88601434	7.907752386	7.929490431	7.951228477
13.67466461	13.48831584	13.30196706	13.11561828	12.9292695	12.74292073	12.55657195	12.37022317	12.18387439	11.99752562	11.81117684	11.62482806	11.43847928	11.25213051	11.06578173	10.87943295	10.69308417	10.5067354	10.32038662	10.13403784	9.947689064	9.761340287	9.574991509	9.388642732	9.202293954	9.015945177	8.829596399	8.643247622	8.456898845	8.270550067	8.08420129	7.897852512	7.711503735	7.733885828	7.756267921	7.778650013	7.801032106	7.823414199	7.845796292	7.868178385	7.890560478	7.912942571	7.935324664	7.957706757	7.98008885	8.002470943	8.024853035	8.047235128	8.069617221	8.091999314
13.69837563	13.51534282	13.33231001	13.1492772	12.96624439	12.78321159	12.60017878	12.41714597	12.23411316	12.05108035	11.86804755	11.68501474	11.50198193	11.31894912	11.13591631	10.9528835	10.7698507	10.58681789	10.40378508	10.22075227	10.03771946	9.854686656	9.671653848	9.48862104	9.305588232	9.122555424	8.939522616	8.756489808	8.573456999	8.390424191	8.207391383	8.024358575	7.841325767	7.864351907	7.887378048	7.910404188	7.933430328	7.956456468	7.979482609	8.002508749	8.025534889	8.048561029	8.07158717	8.09461331	8.11763945	8.14066559	8.163691731	8.186717871	8.209744011	8.232770151
13.72208664	13.5423698	13.36265296	13.18293612	13.00321928	12.82350245	12.64378561	12.46406877	12.28435193	12.10463509	11.92491825	11.74520141	11.56548457	11.38576774	11.2060509	11.02633406	10.84661722	10.66690038	10.48718354	10.3074667	10.12774986	9.948033026	9.768316187	9.588599348	9.408882509	9.229165671	9.049448832	8.869731993	8.690015154	8.510298316	8.330581477	8.150864638	7.9711478	7.994817987	8.018488175	8.042158362	8.06582855	8.089498738	8.113168925	8.136839113	8.1605093	8.184179488	8.207849675	8.231519863	8.255190051	8.278860238	8.302530426	8.326200613	8.349870801	8.373540988
13.74579765	13.56939678	13.39299591	13.21659504	13.04019417	12.8637933	12.68739244	12.51099157	12.3345907	12.15818983	11.98178896	11.80538809	11.62898722	11.45258635	11.27618548	11.09978461	10.92338374	10.74698287	10.570582	10.39418113	10.21778026	10.04137939	9.864978526	9.688577656	9.512176787	9.335775918	9.159375048	8.982974179	8.806573309	8.63017244	8.453771571	8.277370701	8.100969832	8.125284067	8.149598302	8.173912537	8.198226772	8.222541007	8.246855242	8.271169476	8.295483711	8.319797946	8.344112181	8.368426416	8.392740651	8.417054886	8.441369121	8.465683356	8.489997591	8.514311826
13.76950866	13.59642376	13.42333886	13.25025396	13.07716906	12.90408416	12.73099926	12.55791436	12.38482946	12.21174456	12.03865966	11.86557476	11.69248986	11.51940496	11.34632006	11.17323516	11.00015026	10.82706536	10.65398046	10.48089556	10.30781066	10.13472576	9.961640864	9.788555964	9.615471064	9.442386164	9.269301264	9.096216364	8.923131464	8.750046564	8.576961665	8.403876765	8.230791865	8.255750147	8.280708429	8.305666711	8.330624994	8.355583276	8.380541558	8.40549984	8.430458123	8.455416405	8.480374687	8.505332969	8.530291252	8.555249534	8.580207816	8.605166098	8.630124381	8.655082663
13.79321968	13.62345075	13.45368182	13.28391289	13.11414395	12.94437502	12.77460609	12.60483716	12.43506823	12.2652993	12.09553037	11.92576144	11.75599251	11.58622358	11.41645465	11.24668572	11.07691679	10.90714786	10.73737893	10.56761	10.39784106	10.22807213	10.0583032	9.888534273	9.718765342	9.548996411	9.379227481	9.20945855	9.039689619	8.869920689	8.700151758	8.530382828	8.360613897	8.386216227	8.411818556	8.437420886	8.463023215	8.488625545	8.514227874	8.539830204	8.565432534	8.591034863	8.616637193	8.642239522	8.667841852	8.693444182	8.719046511	8.744648841	8.77025117	8.7958535
13.81693069	13.65047773	13.48402477	13.31757181	13.15111884	12.98466588	12.81821292	12.65175996	12.485307	12.31885404	12.15240108	11.98594812	11.81949515	11.65304219	11.48658923	11.32013627	11.15368331	10.98723035	10.82077739	10.65432443	10.48787146	10.3214185	10.15496554	9.988512581	9.82205962	9.655606658	9.489153697	9.322700736	9.156247774	8.989794813	8.823341852	8.656888891	8.490435929	8.516682306	8.542928683	8.56917506	8.595421437	8.621667814	8.647914191	8.674160568	8.700406945	8.726653322	8.752899699	8.779146076	8.805392452	8.831638829	8.857885206	8.884131583	8.91037796	8.936624337
13.8406417	13.67750471	13.51436772	13.35123073	13.18809373	13.02495674	12.86181975	12.69868276	12.53554577	12.37240878	12.20927178	12.04613479	11.8829978	11.71986081	11.55672382	11.39358682	11.23044983	11.06731284	10.90417585	10.74103886	10.57790186	10.41476487	10.25162788	10.08849089	9.925353897	9.762216905	9.599079913	9.435942921	9.272805929	9.109668938	8.946531946	8.783394954	8.620257962	8.647148386	8.67403881	8.700929235	8.727819659	8.754710083	8.781600507	8.808490932	8.835381356	8.86227178	8.889162204	8.916052629	8.942943053	8.969833477	8.996723901	9.023614326	9.05050475	9.077395174
13.86435272	13.70453169	13.54471067	13.38488965	13.22506863	13.0652476	12.90542658	12.74560556	12.58578453	12.42596351	12.26614249	12.10632147	11.94650044	11.78667942	11.6268584	11.46703738	11.30721635	11.14739533	10.98757431	10.82775329	10.66793226	10.50811124	10.34829022	10.1884692	10.02864817	9.868827152	9.70900613	9.549185107	9.389364084	9.229543062	9.069722039	8.909901017	8.750079994	8.777614466	8.805148938	8.832683409	8.860217881	8.887752352	8.915286824	8.942821295	8.970355767	8.997890239	9.02542471	9.052959182	9.080493653	9.108028125	9.135562597	9.163097068	9.19063154	9.218166011
13.88806373	13.73155867	13.57505362	13.41854857	13.26204352	13.10553846	12.94903341	12.79252836	12.6360233	12.47951825	12.3230132	12.16650814	12.01000309	11.85349804	11.69699298	11.54048793	11.38398288	11.22747782	11.07097277	10.91446772	10.75796266	10.60145761	10.44495256	10.28844751	10.13194245	9.975437399	9.818932346	9.662427293	9.505922239	9.349417186	9.192912133	9.03640708	8.879902027	8.908080546	8.936259065	8.964437584	8.992616103	9.020794621	9.04897314	9.077151659	9.105330178	9.133508697	9.161687216	9.189865735	9.218044254	9.246222773	9.274401292	9.302579811	9.33075833	9.358936849
13.91177474	13.75858566	13.60539657	13.45220749	13.29901841	13.14582932	12.99264024	12.83945115	12.68626207	12.53307299	12.3798839	12.22669482	12.07350574	11.92031665	11.76712757	11.61393848	11.4607494	11.30756032	11.15437123	11.00118215	10.84799306	10.69480398	10.5416149	10.38842581	10.23523673	10.08204765	9.928858562	9.775669478	9.622480394	9.469291311	9.316102227	9.162913143	9.009724059	9.038546626	9.067369192	9.096191758	9.125014324	9.153836891	9.182659457	9.211482023	9.240304589	9.269127156	9.297949722	9.326772288	9.355594854	9.384417421	9.413239987	9.442062553	9.470885119	9.499707686
13.93548575	13.78561264	13.63573952	13.48586641	13.3359933	13.18612018	13.03624707	12.88637395	12.73650084	12.58662772	12.43675461	12.28688149	12.13700838	11.98713527	11.83726215	11.68738904	11.53751592	11.38764281	11.23776969	11.08789658	10.93802346	10.78815035	10.63827724	10.48840412	10.33853101	10.18865789	10.03878478	9.888911664	9.739038549	9.589165435	9.439292321	9.289419206	9.139546092	9.169012705	9.198479319	9.227945933	9.257412546	9.28687916	9.316345773	9.345812387	9.375279001	9.404745614	9.434212228	9.463678841	9.493145455	9.522612068	9.552078682	9.581545296	9.611011909	9.640478523
13.79852877	13.66684259	13.53515641	13.40347023	13.27178405	13.14009787	13.00841169	12.87672551	12.74503933	12.61335315	12.48166697	12.34998078	12.2182946	12.08660842	11.95492224	11.82323606	11.69154988	11.5598637	11.42817752	11.29649134	11.16480516	11.03311898	10.9014328	10.76974662	10.63806044	10.50637426	10.37468808	10.2430019	10.11131572	9.979629542	9.847943362	9.716257182	9.584571002	9.592685053	9.600799105	9.608913156	9.617027208	9.625141259	9.63325531	9.641369362	9.649483413	9.657597465	9.665711516	9.673825568	9.681939619	9.69005367	9.698167722	9.706281773	9.714395825	9.722509876
13.66157178	13.54807253	13.43457329	13.32107404	13.2075748	13.09407555	12.9805763	12.86707706	12.75357781	12.64007857	12.52657932	12.41308008	12.29958083	12.18608158	12.07258234	11.95908309	11.84558385	11.7320846	11.61858535	11.50508611	11.39158686	11.27808762	11.16458837	11.05108912	10.93758988	10.82409063	10.71059139	10.59709214	10.4835929	10.37009365	10.2565944	10.14309516	10.02959591	10.0163574	10.00311889	9.98988038	9.976641869	9.963403358	9.950164848	9.936926337	9.923687826	9.910449315	9.897210805	9.883972294	9.870733783	9.857495272	9.844256762	9.831018251	9.81777974	9.804541229
13.52461479	13.42930248	13.33399017	13.23867786	13.14336555	13.04805323	12.95274092	12.85742861	12.7621163	12.66680399	12.57149168	12.47617937	12.38086705	12.28555474	12.19024243	12.09493012	11.99961781	11.9043055	11.80899318	11.71368087	11.61836856	11.52305625	11.42774394	11.33243163	11.23711931	11.141807	11.04649469	10.95118238	10.85587007	10.76055776	10.66524545	10.56993313	10.47462082	10.44002975	10.40543868	10.3708476	10.33625653	10.30166546	10.26707438	10.23248331	10.19789224	10.16330117	10.12871009	10.09411902	10.05952795	10.02493687	9.990345802	9.955754729	9.921163656	9.886572583
13.38765781	13.31053243	13.23340705	13.15628167	13.0791563	13.00203092	12.92490554	12.84778016	12.77065479	12.69352941	12.61640403	12.53927866	12.46215328	12.3850279	12.30790252	12.23077715	12.15365177	12.07652639	11.99940101	11.92227564	11.84515026	11.76802488	11.69089951	11.61377413	11.53664875	11.45952337	11.382398	11.30527262	11.22814724	11.15102186	11.07389649	10.99677111	10.91964573	10.8637021	10.80775846	10.75181483	10.69587119	10.63992756	10.58398392	10.52804029	10.47209665	10.41615302	10.36020938	10.30426575	10.24832211	10.19237848	10.13643484	10.08049121	10.02454757	9.968603936
13.25070082	13.19176238	13.13282393	13.07388549	13.01494705	12.9560086	12.89707016	12.83813172	12.77919327	12.72025483	12.66131639	12.60237795	12.5434395	12.48450106	12.42556262	12.36662417	12.30768573	12.24874729	12.18980884	12.1308704	12.07193196	12.01299352	11.95405507	11.89511663	11.83617819	11.77723974	11.7183013	11.65936286	11.60042441	11.54148597	11.48254753	11.42360909	11.36467064	11.28737445	11.21007825	11.13278205	11.05548585	10.97818966	10.90089346	10.82359726	10.74630106	10.66900487	10.59170867	10.51441247	10.43711628	10.35982008	10.28252388	10.20522768	10.12793149	10.05063529
13.11374383	13.07299232	13.03224081	12.99148931	12.9507378	12.90998629	12.86923478	12.82848327	12.78773176	12.74698025	12.70622874	12.66547724	12.62472573	12.58397422	12.54322271	12.5024712	12.46171969	12.42096818	12.38021667	12.33946517	12.29871366	12.25796215	12.21721064	12.17645913	12.13570762	12.09495611	12.05420461	12.0134531	11.97270159	11.93195008	11.89119857	11.85044706	11.80969555	11.71104679	11.61239803	11.51374927	11.41510052	11.31645176	11.217803	11.11915424	11.02050548	10.92185672	10.82320796	10.7245592	10.62591044	10.52726168	10.42861292	10.32996416	10.2313154	10.13266664
12.97678684	12.95422227	12.9316577	12.90909312	12.88652855	12.86396397	12.8413994	12.81883482	12.79627025	12.77370567	12.7511411	12.72857653	12.70601195	12.68344738	12.6608828	12.63831823	12.61575365	12.59318908	12.5706245	12.54805993	12.52549536	12.50293078	12.48036621	12.45780163	12.43523706	12.41267248	12.39010791	12.36754334	12.34497876	12.32241419	12.29984961	12.27728504	12.25472046	12.13471914	12.01471782	11.8947165	11.77471518	11.65471386	11.53471253	11.41471121	11.29470989	11.17470857	11.05470725	10.93470593	10.8147046	10.69470328	10.57470196	10.45470064	10.33469932	10.214698
12.83982986	12.83545222	12.83107458	12.82669694	12.8223193	12.81794166	12.81356402	12.80918638	12.80480874	12.8004311	12.79605346	12.79167582	12.78729818	12.78292054	12.7785429	12.77416526	12.76978762	12.76540998	12.76103234	12.75665469	12.75227705	12.74789941	12.74352177	12.73914413	12.73476649	12.73038885	12.72601121	12.72163357	12.71725593	12.71287829	12.70850065	12.70412301	12.69974537	12.55839149	12.41703761	12.27568372	12.13432984	11.99297595	11.85162207	11.71026819	11.5689143	11.42756042	11.28620654	11.14485265	11.00349877	10.86214488	10.720791	10.57943712	10.43808323	10.29672935
12.70287287	12.71668216	12.73049146	12.74430075	12.75811005	12.77191934	12.78572864	12.79953793	12.81334722	12.82715652	12.84096581	12.85477511	12.8685844	12.88239369	12.89620299	12.91001228	12.92382158	12.93763087	12.95144017	12.96524946	12.97905875	12.99286805	13.00667734	13.02048664	13.03429593	13.04810522	13.06191452	13.07572381	13.08953311	13.1033424	13.1171517	13.13096099	13.14477028	12.98206384	12.81935739	12.65665095	12.4939445	12.33123805	12.16853161	12.00582516	11.84311872	11.68041227	11.51770582	11.35499938	11.19229293	11.02958649	10.86688004	10.70417359	10.54146715	10.3787607
12.56591588	12.59791211	12.62990834	12.66190457	12.6939008	12.72589703	12.75789325	12.78988948	12.82188571	12.85388194	12.88587817	12.9178744	12.94987062	12.98186685	13.01386308	13.04585931	13.07785554	13.10985177	13.141848	13.17384422	13.20584045	13.23783668	13.26983291	13.30182914	13.33382537	13.36582159	13.39781782	13.42981405	13.46181028	13.49380651	13.52580274	13.55779897	13.58979519	13.40573619	13.22167718	13.03761817	12.85355916	12.66950015	12.48544115	12.30138214	12.11732313	11.93326412	11.74920511	11.5651461	11.3810871	11.19702809	11.01296908	10.82891007	10.64485106	10.46079206
12.4289589	12.47914206	12.52932522	12.57950838	12.62969155	12.67987471	12.73005787	12.78024104	12.8304242	12.88060736	12.93079052	12.98097369	13.03115685	13.08134001	13.13152317	13.18170634	13.2318895	13.28207266	13.33225583	13.38243899	13.43262215	13.48280531	13.53298848	13.58317164	13.6333548	13.68353796	13.73372113	13.78390429	13.83408745	13.88427062	13.93445378	13.98463694	14.0348201	13.82940853	13.62399696	13.41858539	13.21317382	13.00776225	12.80235068	12.59693911	12.39152754	12.18611597	11.9807044	11.77529283	11.56988126	11.36446969	11.15905812	10.95364655	10.74823498	10.54282341
12.29200191	12.36037201	12.4287421	12.4971122	12.5654823	12.63385239	12.70222249	12.77059259	12.83896269	12.90733278	12.97570288	13.04407298	13.11244307	13.18081317	13.24918327	13.31755336	13.38592346	13.45429356	13.52266366	13.59103375	13.65940385	13.72777395	13.79614404	13.86451414	13.93288424	14.00125433	14.06962443	14.13799453	14.20636463	14.27473472	14.34310482	14.41147492	14.47984501	14.25308088	14.02631675	13.79955262	13.57278848	13.34602435	13.11926022	12.89249609	12.66573195	12.43896782	12.21220369	11.98543956	11.75867542	11.53191129	11.30514716	11.07838303	10.8516189	10.62485476
12.15504492	12.24160195	12.32815899	12.41471602	12.50127305	12.58783008	12.67438711	12.76094414	12.84750117	12.9340582	13.02061524	13.10717227	13.1937293	13.28028633	13.36684336	13.45340039	13.53995742	13.62651445	13.71307149	13.79962852	13.88618555	13.97274258	14.05929961	14.14585664	14.23241367	14.31897071	14.40552774	14.49208477	14.5786418	14.66519883	14.75175586	14.83831289	14.92486992	14.67675323	14.42863653	14.18051984	13.93240315	13.68428645	13.43616976	13.18805306	12.93993637	12.69181967	12.44370298	12.19558628	11.94746959	11.69935289	11.4512362	11.20311951	10.95500281	10.70688612
12.01808794	12.1228319	12.22757587	12.33231983	12.4370638	12.54180776	12.64655173	12.75129569	12.85603966	12.96078363	13.06552759	13.17027156	13.27501552	13.37975949	13.48450345	13.58924742	13.69399139	13.79873535	13.90347932	14.00822328	14.11296725	14.21771121	14.32245518	14.42719914	14.53194311	14.63668708	14.74143104	14.84617501	14.95091897	15.05566294	15.1604069	15.26515087	15.36989483	15.10042558	14.83095632	14.56148706	14.29201781	14.02254855	13.75307929	13.48361004	13.21414078	12.94467152	12.67520227	12.40573301	12.13626375	11.8667945	11.59732524	11.32785598	11.05838673	10.78891747
11.88113095	12.00406185	12.12699275	12.24992365	12.37285455	12.49578545	12.61871635	12.74164725	12.86457815	12.98750905	13.11043995	13.23337085	13.35630175	13.47923265	13.60216355	13.72509445	13.84802535	13.97095625	14.09388715	14.21681805	14.33974895	14.46267985	14.58561075	14.70854165	14.83147255	14.95440345	15.07733435	15.20026525	15.32319615	15.44612704	15.56905794	15.69198884	15.81491974	15.52409793	15.23327611	14.94245429	14.65163247	14.36081065	14.06998883	13.77916701	13.48834519	13.19752337	12.90670156	12.61587974	12.32505792	12.0342361	11.74341428	11.45259246	11.16177064	10.87094882
11.74417396	11.8852918	12.02640963	12.16752746	12.3086453	12.44976313	12.59088097	12.7319988	12.87311663	13.01423447	13.1553523	13.29647014	13.43758797	13.57870581	13.71982364	13.86094147	14.00205931	14.14317714	14.28429498	14.42541281	14.56653064	14.70764848	14.84876631	14.98988415	15.13100198	15.27211982	15.41323765	15.55435548	15.69547332	15.83659115	15.97770899	16.11882682	16.25994465	15.94777027	15.63559589	15.32342151	15.01124713	14.69907275	14.38689837	14.07472399	13.76254961	13.45037522	13.13820084	12.82602646	12.51385208	12.2016777	11.88950332	11.57732894	11.26515456	10.95298018
11.60721697	11.76652174	11.92582651	12.08513128	12.24443605	12.40374082	12.56304559	12.72235035	12.88165512	13.04095989	13.20026466	13.35956943	13.5188742	13.67817896	13.83748373	13.9967885	14.15609327	14.31539804	14.47470281	14.63400758	14.79331234	14.95261711	15.11192188	15.27122665	15.43053142	15.58983619	15.74914095	15.90844572	16.06775049	16.22705526	16.38636003	16.5456648	16.70496956	16.37144262	16.03791568	15.70438874	15.37086179	15.03733485	14.70380791	14.37028096	14.03675402	13.70322708	13.36970013	13.03617319	12.70264625	12.3691193	12.03559236	11.70206542	11.36853847	11.03501153
11.47025999	11.64775169	11.82524339	12.0027351	12.1802268	12.3577185	12.5352102	12.71270191	12.89019361	13.06768531	13.24517702	13.42266872	13.60016042	13.77765212	13.95514383	14.13263553	14.31012723	14.48761893	14.66511064	14.84260234	15.02009404	15.19758575	15.37507745	15.55256915	15.73006085	15.90755256	16.08504426	16.26253596	16.44002766	16.61751937	16.79501107	16.97250277	17.14999448	16.79511497	16.44023546	16.08535596	15.73047645	15.37559695	15.02071744	14.66583794	14.31095843	13.95607893	13.60119942	13.24631992	12.89144041	12.5365609	12.1816814	11.82680189	11.47192239	11.11704288
11.333303	11.52898164	11.72466027	11.92033891	12.11601755	12.31169619	12.50737482	12.70305346	12.8987321	13.09441073	13.29008937	13.48576801	13.68144664	13.87712528	14.07280392	14.26848256	14.46416119	14.65983983	14.85551847	15.0511971	15.24687574	15.44255438	15.63823302	15.83391165	16.02959029	16.22526893	16.42094756	16.6166262	16.81230484	17.00798347	17.20366211	17.39934075	17.59501939	17.21878732	16.84255525	16.46632318	16.09009111	15.71385905	15.33762698	14.96139491	14.58516284	14.20893078	13.83269871	13.45646664	13.08023457	12.70400251	12.32777044	11.95153837	11.5753063	11.19907424
11.19634601	11.41021159	11.62407716	11.83794273	12.0518083	12.26567387	12.47953944	12.69340501	12.90727058	13.12113616	13.33500173	13.5488673	13.76273287	13.97659844	14.19046401	14.40432958	14.61819515	14.83206073	15.0459263	15.25979187	15.47365744	15.68752301	15.90138858	16.11525415	16.32911973	16.5429853	16.75685087	16.97071644	17.18458201	17.39844758	17.61231315	17.82617872	18.0400443	17.64245967	17.24487504	16.84729041	16.44970578	16.05212115	15.65453652	15.25695189	14.85936726	14.46178263	14.064198	13.66661337	13.26902874	12.87144411	12.47385948	12.07627485	11.67869022	11.28110559
11.05938903	11.29144153	11.52349404	11.75554654	11.98759905	12.21965155	12.45170406	12.68375657	12.91580907	13.14786158	13.37991408	13.61196659	13.84401909	14.0760716	14.30812411	14.54017661	14.77222912	15.00428162	15.23633413	15.46838663	15.70043914	15.93249164	16.16454415	16.39659666	16.62864916	16.86070167	17.09275417	17.32480668	17.55685918	17.78891169	18.02096419	18.2530167	18.48506921	18.06613201	17.64719482	17.22825763	16.80932044	16.39038325	15.97144605	15.55250886	15.13357167	14.71463448	14.29569729	13.87676009	13.4578229	13.03888571	12.61994852	12.20101133	11.78207413	11.36313694
10.92243204	11.17267148	11.42291092	11.67315036	11.9233898	12.17362924	12.42386868	12.67410812	12.92434756	13.174587	13.42482644	13.67506588	13.92530532	14.17554476	14.4257842	14.67602364	14.92626308	15.17650252	15.42674196	15.6769814	15.92722084	16.17746028	16.42769972	16.67793916	16.9281786	17.17841804	17.42865748	17.67889692	17.92913636	18.1793758	18.42961524	18.67985468	18.93009412	18.48980436	18.04951461	17.60922485	17.1689351	16.72864535	16.28835559	15.84806584	15.40777608	14.96748633	14.52719657	14.08690682	13.64661707	13.20632731	12.76603756	12.3257478	11.88545805	11.4451683
10.78547505	11.05390143	11.3223278	11.59075418	11.85918055	12.12760692	12.3960333	12.66445967	12.93288605	13.20131242	13.46973879	13.73816517	14.00659154	14.27501792	14.54344429	14.81187067	15.08029704	15.34872341	15.61714979	15.88557616	16.15400254	16.42242891	16.69085528	16.95928166	17.22770803	17.49613441	17.76456078	18.03298716	18.30141353	18.5698399	18.83826628	19.10669265	19.37511903	18.91347671	18.45183439	17.99019208	17.52854976	17.06690744	16.60526513	16.14362281	15.6819805	15.22033818	14.75869586	14.29705355	13.83541123	13.37376891	12.9121266	12.45048428	11.98884197	11.52719965
10.64851807	10.93513137	11.22174468	11.50835799	11.7949713	12.08158461	12.36819792	12.65481122	12.94142453	13.22803784	13.51465115	13.80126446	14.08787777	14.37449108	14.66110438	14.94771769	15.234331	15.52094431	15.80755762	16.09417093	16.38078423	16.66739754	16.95401085	17.24062416	17.52723747	17.81385078	18.10046409	18.38707739	18.6736907	18.96030401	19.24691732	19.53353063	19.82014394	19.33714906	18.85415418	18.3711593	17.88816442	17.40516954	16.92217467	16.43917979	15.95618491	15.47319003	14.99019515	14.50720027	14.02420539	13.54121052	13.05821564	12.57522076	12.09222588	11.609231
10.51156108	10.81636132	11.12116156	11.42596181	11.73076205	12.03556229	12.34036254	12.64516278	12.94996302	13.25476326	13.55956351	13.86436375	14.16916399	14.47396423	14.77876448	15.08356472	15.38836496	15.69316521	15.99796545	16.30276569	16.60756593	16.91236618	17.21716642	17.52196666	17.8267669	18.13156715	18.43636739	18.74116763	19.04596788	19.35076812	19.65556836	19.9603686	20.26516885	19.76082141	19.25647397	18.75212652	18.24777908	17.74343164	17.2390842	16.73473676	16.23038932	15.72604188	15.22169444	14.717347	14.21299956	13.70865212	13.20430468	12.69995724	12.1956098	11.69126236
10.37460409	10.69759127	11.02057845	11.34356562	11.6665528	11.98953998	12.31252715	12.63551433	12.95850151	13.28148869	13.60447586	13.92746304	14.25045022	14.57343739	14.89642457	15.21941175	15.54239892	15.8653861	16.18837328	16.51136046	16.83434763	17.15733481	17.48032199	17.80330916	18.12629634	18.44928352	18.77227069	19.09525787	19.41824505	19.74123223	20.0642194	20.38720658	20.71019376	20.18449375	19.65879375	19.13309375	18.60739375	18.08169374	17.55599374	17.03029374	16.50459373	15.97889373	15.45319373	14.92749373	14.40179372	13.87609372	13.35039372	12.82469371	12.29899371	11.77329371
10.2376471	10.57882122	10.91999533	11.26116944	11.60234355	11.94351766	12.28469177	12.62586588	12.96704	13.30821411	13.64938822	13.99056233	14.33173644	14.67291055	15.01408466	15.35525877	15.69643289	16.037607	16.37878111	16.71995522	17.06112933	17.40230344	17.74347755	18.08465166	18.42582578	18.76699989	19.108174	19.44934811	19.79052222	20.13169633	20.47287044	20.81404456	21.15521867	20.6081661	20.06111354	19.51406097	18.96700841	18.41995584	17.87290328	17.32585071	16.77879815	16.23174558	15.68469302	15.13764045	14.59058789	14.04353532	13.49648276	12.94943019	12.40237763	11.85532506
10.10069012	10.46005116	10.81941221	11.17877325	11.5381343	11.89749535	12.25685639	12.61621744	12.97557848	13.33493953	13.69430057	14.05366162	14.41302267	14.77238371	15.13174476	15.4911058	15.85046685	16.20982789	16.56918894	16.92854998	17.28791103	17.64727208	18.00663312	18.36599417	18.72535521	19.08471626	19.4440773	19.80343835	20.16279939	20.52216044	20.88152149	21.24088253	21.60024358	21.03183845	20.46343332	19.8950282	19.32662307	18.75821794	18.18981281	17.62140769	17.05300256	16.48459743	15.91619231	15.34778718	14.77938205	14.21097692	13.6425718	13.07416667	12.50576154	11.93735642
9.963733131	10.34128111	10.71882909	11.09637707	11.47392505	11.85147303	12.22902101	12.60656899	12.98411697	13.36166495	13.73921293	14.11676091	14.49430889	14.87185687	15.24940485	15.62695283	16.00450081	16.38204879	16.75959677	17.13714475	17.51469273	17.89224071	18.26978869	18.64733667	19.02488465	19.40243263	19.77998061	20.15752859	20.53507657	20.91262455	21.29017253	21.66772051	22.04526849	21.4555108	20.86575311	20.27599542	19.68623773	19.09648004	18.50672235	17.91696466	17.32720697	16.73744928	16.14769159	15.5579339	14.96817622	14.37841853	13.78866084	13.19890315	12.60914546	12.01938777
9.826776144	10.22251106	10.61824597	11.01398089	11.4097158	11.80545071	12.20118563	12.59692054	12.99265546	13.38839037	13.78412529	14.1798602	14.57559511	14.97133003	15.36706494	15.76279986	16.15853477	16.55426968	16.9500046	17.34573951	17.74147443	18.13720934	18.53294426	18.92867917	19.32441408	19.720149	20.11588391	20.51161883	20.90735374	21.30308865	21.69882357	22.09455848	22.4902934	21.87918315	21.26807289	20.65696264	20.04585239	19.43474214	18.82363189	18.21252164	17.60141139	16.99030113	16.37919088	15.76808063	15.15697038	14.54586013	13.93474988	13.32363963	12.71252937	12.10141912
9.689819157	10.10374101	10.51766285	10.9315847	11.34550655	11.7594284	12.17335025	12.5872721	13.00119394	13.41511579	13.82903764	14.24295949	14.65688134	15.07080319	15.48472504	15.89864688	16.31256873	16.72649058	17.14041243	17.55433428	17.96825613	18.38217797	18.79609982	19.21002167	19.62394352	20.03786537	20.45178722	20.86570907	21.27963091	21.69355276	22.10747461	22.52139646	22.93531831	22.30285549	21.67039268	21.03792987	20.40546705	19.77300424	19.14054143	18.50807861	17.8756158	17.24315298	16.61069017	15.97822736	15.34576454	14.71330173	14.08083892	13.4483761	12.81591329	12.18345048
9.55286217	9.984970953	10.41707974	10.84918852	11.2812973	11.71340608	12.14551487	12.57762365	13.00973243	13.44184121	13.87395	14.30605878	14.73816756	15.17027635	15.60238513	16.03449391	16.46660269	16.89871148	17.33082026	17.76292904	18.19503782	18.62714661	19.05925539	19.49136417	19.92347296	20.35558174	20.78769052	21.2197993	21.65190809	22.08401687	22.51612565	22.94823443	23.38034322	22.72652784	22.07271247	21.41889709	20.76508171	20.11126634	19.45745096	18.80363559	18.14982021	17.49600484	16.84218946	16.18837408	15.53455871	14.88074333	14.22692796	13.57311258	12.9192972	12.26548183
9.460709288	9.876541016	10.29237274	10.70820447	11.1240362	11.53986793	11.95569965	12.37153138	12.78736311	13.20319483	13.61902656	14.03485829	14.45069002	14.86652174	15.28235347	15.6981852	16.11401693	16.52984865	16.94568038	17.36151211	17.77734383	18.19317556	18.60900729	19.02483902	19.44067074	19.85650247	20.2723342	20.68816593	21.10399765	21.51982938	21.93566111	22.35149284	22.76732456	22.15988188	21.55243919	20.9449965	20.33755382	19.73011113	19.12266844	18.51522576	17.90778307	17.30034038	16.6928977	16.08545501	15.47801232	14.87056964	14.26312695	13.65568426	13.04824158	12.44079889
9.368556407	9.768111079	10.16766575	10.56722042	10.96677509	11.36632977	11.76588444	12.16543911	12.56499378	12.96454845	13.36410313	13.7636578	14.16321247	14.56276714	14.96232181	15.36187649	15.76143116	16.16098583	16.5605405	16.96009517	17.35964985	17.75920452	18.15875919	18.55831386	18.95786853	19.3574232	19.75697788	20.15653255	20.55608722	20.95564189	21.35519656	21.75475124	22.15430591	21.59323591	21.03216591	20.47109592	19.91002592	19.34895592	18.78788592	18.22681593	17.66574593	17.10467593	16.54360593	15.98253594	15.42146594	14.86039594	14.29932595	13.73825595	13.17718595	12.61611595
9.276403525	9.659681142	10.04295876	10.42623637	10.80951399	11.19279161	11.57606922	11.95934684	12.34262446	12.72590207	13.10917969	13.49245731	13.87573492	14.25901254	14.64229016	15.02556777	15.40884539	15.79212301	16.17540062	16.55867824	16.94195586	17.32523347	17.70851109	18.0917887	18.47506632	18.85834394	19.24162155	19.62489917	20.00817679	20.3914544	20.77473202	21.15800964	21.54128725	21.02658995	20.51189264	19.99719533	19.48249802	18.96780071	18.4531034	17.9384061	17.42370879	16.90901148	16.39431417	15.87961686	15.36491956	14.85022225	14.33552494	13.82082763	13.30613032	12.79143302
9.184250644	9.551251205	9.918251766	10.28525233	10.65225289	11.01925345	11.38625401	11.75325457	12.12025513	12.48725569	12.85425625	13.22125682	13.58825738	13.95525794	14.3222585	14.68925906	15.05625962	15.42326018	15.79026074	16.1572613	16.52426187	16.89126243	17.25826299	17.62526355	17.99226411	18.35926467	18.72626523	19.09326579	19.46026635	19.82726692	20.19426748	20.56126804	20.9282686	20.45994398	19.99161936	19.52329474	19.05497012	18.5866455	18.11832089	17.64999627	17.18167165	16.71334703	16.24502241	15.77669779	15.30837317	14.84004855	14.37172393	13.90339932	13.4350747	12.96675008
9.092097762	9.442821268	9.793544774	10.14426828	10.49499179	10.84571529	11.1964388	11.5471623	11.89788581	12.24860931	12.59933282	12.95005632	13.30077983	13.65150334	14.00222684	14.35295035	14.70367385	15.05439736	15.40512086	15.75584437	16.10656788	16.45729138	16.80801489	17.15873839	17.5094619	17.8601854	18.21090891	18.56163242	18.91235592	19.26307943	19.61380293	19.96452644	20.31524994	19.89329801	19.47134608	19.04939415	18.62744223	18.2054903	17.78353837	17.36158644	16.93963451	16.51768258	16.09573065	15.67377872	15.25182679	14.82987486	14.40792293	13.985971	13.56401907	13.14206714
8.999944881	9.334391331	9.668837781	10.00328423	10.33773068	10.67217713	11.00662358	11.34107003	11.67551648	12.00996293	12.34440938	12.67885583	13.01330228	13.34774873	13.68219518	14.01664163	14.35108809	14.68553454	15.01998099	15.35442744	15.68887389	16.02332034	16.35776679	16.69221324	17.02665969	17.36110614	17.69555259	18.02999904	18.36444549	18.69889194	19.03333839	19.36778484	19.70223129	19.32665205	18.95107281	18.57549357	18.19991433	17.82433509	17.44875585	17.07317661	16.69759737	16.32201813	15.94643888	15.57085964	15.1952804	14.81970116	14.44412192	14.06854268	13.69296344	13.3173842
8.907791999	9.225961394	9.544130789	9.862300184	10.18046958	10.49863897	10.81680837	11.13497776	11.45314716	11.77131655	12.08948595	12.40765534	12.72582474	13.04399413	13.36216353	13.68033292	13.99850232	14.31667171	14.63484111	14.9530105	15.2711799	15.58934929	15.90751869	16.22568808	16.54385748	16.86202687	17.18019627	17.49836566	17.81653506	18.13470445	18.45287384	18.77104324	19.08921263	18.76000608	18.43079953	18.10159298	17.77238643	17.44317988	17.11397333	16.78476678	16.45556022	16.12635367	15.79714712	15.46794057	15.13873402	14.80952747	14.48032092	14.15111437	13.82190782	13.49270126
8.815639118	9.117531457	9.419423797	9.721316136	10.02320848	10.32510082	10.62699315	10.92888549	11.23077783	11.53267017	11.83456251	12.13645485	12.43834719	12.74023953	13.04213187	13.34402421	13.64591655	13.94780889	14.24970123	14.55159357	14.85348591	15.15537825	15.45727059	15.75916292	16.06105526	16.3629476	16.66483994	16.96673228	17.26862462	17.57051696	17.8724093	18.17430164	18.47619398	18.19336012	17.91052626	17.62769239	17.34485853	17.06202467	16.77919081	16.49635695	16.21352308	15.93068922	15.64785536	15.3650215	15.08218764	14.79935377	14.51651991	14.23368605	13.95085219	13.66801833
8.723486236	9.00910152	9.294716804	9.580332088	9.865947372	10.15156266	10.43717794	10.72279322	11.00840851	11.29402379	11.57963908	11.86525436	12.15086964	12.43648493	12.72210021	13.0077155	13.29333078	13.57894606	13.86456135	14.15017663	14.43579192	14.7214072	15.00702248	15.29263777	15.57825305	15.86386834	16.14948362	16.4350989	16.72071419	17.00632947	17.29194476	17.57756004	17.86317532	17.62671415	17.39025298	17.15379181	16.91733063	16.68086946	16.44440829	16.20794712	15.97148594	15.73502477	15.4985636	15.26210242	15.02564125	14.78918008	14.55271891	14.31625773	14.07979656	13.84333539
8.631333355	8.900671583	9.170009812	9.439348041	9.708686269	9.978024498	10.24736273	10.51670096	10.78603918	11.05537741	11.32471564	11.59405387	11.8633921	12.13273033	12.40206856	12.67140678	12.94074501	13.21008324	13.47942147	13.7487597	14.01809793	14.28743616	14.55677438	14.82611261	15.09545084	15.36478907	15.6341273	15.90346553	16.17280376	16.44214198	16.71148021	16.98081844	17.25015667	17.06006819	16.8699797	16.67989122	16.48980274	16.29971425	16.10962577	15.91953729	15.7294488	15.53936032	15.34927184	15.15918335	14.96909487	14.77900638	14.5889179	14.39882942	14.20874093	14.01865245
8.539180473	8.792241647	9.04530282	9.298363993	9.551425166	9.804486339	10.05754751	10.31060869	10.56366986	10.81673103	11.06979221	11.32285338	11.57591455	11.82897572	12.0820369	12.33509807	12.58815924	12.84122042	13.09428159	13.34734276	13.60040394	13.85346511	14.10652628	14.35958746	14.61264863	14.8657098	15.11877098	15.37183215	15.62489332	15.8779545	16.13101567	16.38407684	16.63713802	16.49342222	16.34970643	16.20599063	16.06227484	15.91855904	15.77484325	15.63112746	15.48741166	15.34369587	15.19998007	15.05626428	14.91254848	14.76883269	14.6251169	14.4814011	14.33768531	14.19396951
8.447027592	8.68381171	8.920595827	9.157379945	9.394164063	9.630948181	9.867732299	10.10451642	10.34130053	10.57808465	10.81486877	11.05165289	11.28843701	11.52522112	11.76200524	11.99878936	12.23557348	12.47235759	12.70914171	12.94592583	13.18270995	13.41949407	13.65627818	13.8930623	14.12984642	14.36663054	14.60341465	14.84019877	15.07698289	15.31376701	15.55055113	15.78733524	16.02411936	15.92677626	15.82943315	15.73209005	15.63474694	15.53740384	15.44006073	15.34271763	15.24537452	15.14803142	15.05068831	14.95334521	14.8560021	14.75865899	14.66131589	14.56397278	14.46662968	14.36928657
8.35487471	8.575381773	8.795888835	9.016395897	9.23690296	9.457410022	9.677917085	9.898424147	10.11893121	10.33943827	10.55994533	10.7804524	11.00095946	11.22146652	11.44197358	11.66248065	11.88298771	12.10349477	12.32400183	12.5445089	12.76501596	12.98552302	13.20603008	13.42653714	13.64704421	13.86755127	14.08805833	14.30856539	14.52907246	14.74957952	14.97008658	15.19059364	15.41110071	15.36013029	15.30915987	15.25818946	15.20721904	15.15624863	15.10527821	15.0543078	15.00333738	14.95236696	14.90139655	14.85042613	14.79945572	14.7484853	14.69751488	14.64654447	14.59557405	14.54460364
8.262721829	8.466951836	8.671181843	8.87541185	9.079641857	9.283871864	9.488101871	9.692331877	9.896561884	10.10079189	10.3050219	10.50925191	10.71348191	10.91771192	11.12194193	11.32617193	11.53040194	11.73463195	11.93886195	12.14309196	12.34732197	12.55155197	12.75578198	12.96001199	13.164242	13.368472	13.57270201	13.77693202	13.98116202	14.18539203	14.38962204	14.59385204	14.79808205	14.79348432	14.7888866	14.78428887	14.77969114	14.77509342	14.77049569	14.76589797	14.76130024	14.75670251	14.75210479	14.74750706	14.74290933	14.73831161	14.73371388	14.72911615	14.72451843	14.7199207
8.170568947	8.358521899	8.54647485	8.734427802	8.922380753	9.110333705	9.298286657	9.486239608	9.67419256	9.862145511	10.05009846	10.23805141	10.42600437	10.61395732	10.80191027	10.98986322	11.17781617	11.36576912	11.55372207	11.74167503	11.92962798	12.11758093	12.30553388	12.49348683	12.68143978	12.86939274	13.05734569	13.24529864	13.43325159	13.62120454	13.80915749	13.99711044	14.1850634	14.22683836	14.26861332	14.31038828	14.35216325	14.39393821	14.43571317	14.47748813	14.5192631	14.56103806	14.60281302	14.64458799	14.68636295	14.72813791	14.76991287	14.81168784	14.8534628	14.89523776
8.078416066	8.250091962	8.421767858	8.593443754	8.76511965	8.936795546	9.108471443	9.280147339	9.451823235	9.623499131	9.795175027	9.966850923	10.13852682	10.31020272	10.48187861	10.65355451	10.8252304	10.9969063	11.1685822	11.34025809	11.51193399	11.68360988	11.85528578	12.02696168	12.19863757	12.37031347	12.54198936	12.71366526	12.88534116	13.05701705	13.22869295	13.40036885	13.57204474	13.66019239	13.74834005	13.8364877	13.92463535	14.012783	14.10093065	14.1890783	14.27722596	14.36537361	14.45352126	14.54166891	14.62981656	14.71796422	14.80611187	14.89425952	14.98240717	15.07055482
7.986263184	8.141662025	8.297060866	8.452459706	8.607858547	8.763257388	8.918656229	9.074055069	9.22945391	9.384852751	9.540251591	9.695650432	9.851049273	10.00644811	10.16184695	10.31724579	10.47264464	10.62804348	10.78344232	10.93884116	11.09424	11.24963884	11.40503768	11.56043652	11.71583536	11.8712342	12.02663304	12.18203188	12.33743072	12.49282956	12.64822841	12.80362725	12.95902609	13.09354643	13.22806677	13.36258711	13.49710745	13.63162779	13.76614813	13.90066847	14.03518882	14.16970916	14.3042295	14.43874984	14.57327018	14.70779052	14.84231086	14.9768312	15.11135154	15.24587189
7.894110303	8.033232088	8.172353873	8.311475659	8.450597444	8.589719229	8.728841015	8.8679628	9.007084585	9.14620637	9.285328156	9.424449941	9.563571726	9.702693512	9.841815297	9.980937082	10.12005887	10.25918065	10.39830244	10.53742422	10.67654601	10.81566779	10.95478958	11.09391136	11.23303315	11.37215494	11.51127672	11.65039851	11.78952029	11.92864208	12.06776386	12.20688565	12.34600743	12.52690046	12.70779349	12.88868652	13.06957955	13.25047258	13.43136561	13.61225864	13.79315167	13.97404471	14.15493774	14.33583077	14.5167238	14.69761683	14.87850986	15.05940289	15.24029592	15.42118895
7.801957421	7.924802151	8.047646881	8.170491611	8.293336341	8.416181071	8.539025801	8.66187053	8.78471526	8.90755999	9.03040472	9.15324945	9.27609418	9.39893891	9.52178364	9.644628369	9.767473099	9.890317829	10.01316256	10.13600729	10.25885202	10.38169675	10.50454148	10.62738621	10.75023094	10.87307567	10.9959204	11.11876513	11.24160986	11.36445459	11.48729932	11.61014405	11.73298878	11.9602545	12.18752022	12.41478594	12.64205166	12.86931738	13.09658309	13.32384881	13.55111453	13.77838025	14.00564597	14.23291169	14.46017741	14.68744313	14.91470885	15.14197457	15.36924029	15.59650601
7.70980454	7.816372214	7.922939889	8.029507563	8.136075238	8.242642912	8.349210587	8.455778261	8.562345936	8.66891361	8.775481284	8.882048959	8.988616633	9.095184308	9.201751982	9.308319657	9.414887331	9.521455006	9.62802268	9.734590355	9.841158029	9.947725704	10.05429338	10.16086105	10.26742873	10.3739964	10.48056408	10.58713175	10.69369942	10.8002671	10.90683477	11.01340245	11.11997012	11.39360853	11.66724694	11.94088535	12.21452376	12.48816217	12.76180058	13.03543898	13.30907739	13.5827158	13.85635421	14.12999262	14.40363103	14.67726944	14.95090785	15.22454625	15.49818466	15.77182307
7.617651658	7.707942277	7.798232896	7.888523516	7.978814135	8.069104754	8.159395373	8.249685992	8.339976611	8.43026723	8.520557849	8.610848468	8.701139087	8.791429706	8.881720325	8.972010944	9.062301563	9.152592182	9.242882801	9.33317342	9.423464039	9.513754658	9.604045277	9.694335896	9.784626515	9.874917135	9.965207754	10.05549837	10.14578899	10.23607961	10.32637023	10.41666085	10.50695147	10.82696257	11.14697366	11.46698476	11.78699586	12.10700696	12.42701806	12.74702915	13.06704025	13.38705135	13.70706245	14.02707355	14.34708464	14.66709574	14.98710684	15.30711794	15.62712904	15.94714013
7.525498777	7.59951234	7.673525904	7.747539468	7.821553031	7.895566595	7.969580159	8.043593722	8.117607286	8.19162085	8.265634413	8.339647977	8.41366154	8.487675104	8.561688668	8.635702231	8.709715795	8.783729359	8.857742922	8.931756486	9.00577005	9.079783613	9.153797177	9.22781074	9.301824304	9.375837868	9.449851431	9.523864995	9.597878559	9.671892122	9.745905686	9.819919249	9.893932813	10.2603166	10.62670039	10.99308417	11.35946796	11.72585175	12.09223554	12.45861932	12.82500311	13.1913869	13.55777069	13.92415447	14.29053826	14.65692205	15.02330583	15.38968962	15.75607341	16.1224572
7.433345895	7.491082404	7.548818912	7.60655542	7.664291928	7.722028436	7.779764945	7.837501453	7.895237961	7.952974469	8.010710978	8.068447486	8.126183994	8.183920502	8.24165701	8.299393519	8.357130027	8.414866535	8.472603043	8.530339552	8.58807606	8.645812568	8.703549076	8.761285584	8.819022093	8.876758601	8.934495109	8.992231617	9.049968125	9.107704634	9.165441142	9.22317765	9.280914158	9.693670635	10.10642711	10.51918359	10.93194006	11.34469654	11.75745302	12.17020949	12.58296597	12.99572245	13.40847892	13.8212354	14.23399188	14.64674835	15.05950483	15.47226131	15.88501778	16.29777426
7.341193014	7.382652467	7.424111919	7.465571372	7.507030825	7.548490278	7.589949731	7.631409183	7.672868636	7.714328089	7.755787542	7.797246995	7.838706448	7.8801659	7.921625353	7.963084806	8.004544259	8.046003712	8.087463164	8.128922617	8.17038207	8.211841523	8.253300976	8.294760428	8.336219881	8.377679334	8.419138787	8.46059824	8.502057692	8.543517145	8.584976598	8.626436051	8.667895504	9.127024669	9.586153835	10.045283	10.50441217	10.96354133	11.4226705	11.88179966	12.34092883	12.80005799	13.25918716	13.71831633	14.17744549	14.63657466	15.09570382	15.55483299	16.01396215	16.47309132
7.249040132	7.27422253	7.299404927	7.324587325	7.349769722	7.374952119	7.400134517	7.425316914	7.450499311	7.475681709	7.500864106	7.526046504	7.551228901	7.576411298	7.601593696	7.626776093	7.651958491	7.677140888	7.702323285	7.727505683	7.75268808	7.777870478	7.803052875	7.828235272	7.85341767	7.878600067	7.903782464	7.928964862	7.954147259	7.979329657	8.004512054	8.029694451	8.054876849	8.560378704	9.065880559	9.571382414	10.07688427	10.58238612	11.08788798	11.59338983	12.09889169	12.60439354	13.1098954	13.61539725	14.12089911	14.62640096	15.13190282	15.63740467	16.14290653	16.64840838
7.156887251	7.165792593	7.174697935	7.183603277	7.192508619	7.201413961	7.210319303	7.219224645	7.228129987	7.237035329	7.245940671	7.254846013	7.263751355	7.272656697	7.281562039	7.29046738	7.299372722	7.308278064	7.317183406	7.326088748	7.33499409	7.343899432	7.352804774	7.361710116	7.370615458	7.3795208	7.388426142	7.397331484	7.406236826	7.415142168	7.42404751	7.432952852	7.441858194	7.993732738	8.545607282	9.097481827	9.649356371	10.20123091	10.75310546	11.30498	11.85685455	12.40872909	12.96060364	13.51247818	14.06435272	14.61622727	15.16810181	15.71997636	16.2718509	16.82372544
7.064734369	7.057362656	7.049990942	7.042619229	7.035247516	7.027875802	7.020504089	7.013132375	7.005760662	6.998388948	6.991017235	6.983645522	6.976273808	6.968902095	6.961530381	6.954158668	6.946786954	6.939415241	6.932043527	6.924671814	6.917300101	6.909928387	6.902556674	6.89518496	6.887813247	6.880441533	6.87306982	6.865698107	6.858326393	6.85095468	6.843582966	6.836211253	6.828839539	7.427086773	8.025334006	8.62358124	9.221828473	9.820075706	10.41832294	11.01657017	11.61481741	12.21306464	12.81131187	13.40955911	14.00780634	14.60605357	15.20430081	15.80254804	16.40079527	16.99904251
6.972581488	6.948932719	6.92528395	6.901635181	6.877986412	6.854337644	6.830688875	6.807040106	6.783391337	6.759742568	6.736093799	6.71244503	6.688796262	6.665147493	6.641498724	6.617849955	6.594201186	6.570552417	6.546903649	6.52325488	6.499606111	6.475957342	6.452308573	6.428659804	6.405011035	6.381362267	6.357713498	6.334064729	6.31041596	6.286767191	6.263118422	6.239469653	6.215820885	6.860440807	7.50506073	8.149680652	8.794300575	9.438920498	10.08354042	10.72816034	11.37278027	12.01740019	12.66202011	13.30664003	13.95125996	14.59587988	15.2404998	15.88511972	16.52973965	17.17435957
6.880428606	6.840502782	6.800576958	6.760651134	6.720725309	6.680799485	6.640873661	6.600947836	6.561022012	6.521096188	6.481170364	6.441244539	6.401318715	6.361392891	6.321467067	6.281541242	6.241615418	6.201689594	6.16176377	6.121837945	6.081912121	6.041986297	6.002060472	5.962134648	5.922208824	5.882283	5.842357175	5.802431351	5.762505527	5.722579703	5.682653878	5.642728054	5.60280223	6.293794842	6.984787454	7.675780065	8.366772677	9.057765289	9.748757901	10.43975051	11.13074312	11.82173574	12.51272835	13.20372096	13.89471357	14.58570618	15.2766988	15.96769141	16.65868402	17.34967663
6.788275725	6.732072845	6.675869965	6.619667086	6.563464206	6.507261326	6.451058447	6.394855567	6.338652687	6.282449808	6.226246928	6.170044048	6.113841169	6.057638289	6.001435409	5.94523253	5.88902965	5.83282677	5.776623891	5.720421011	5.664218131	5.608015252	5.551812372	5.495609492	5.439406613	5.383203733	5.327000853	5.270797973	5.214595094	5.158392214	5.102189334	5.045986455	4.989783575	5.727148876	6.464514177	7.201879478	7.939244779	8.676610081	9.413975382	10.15134068	10.88870598	11.62607128	12.36343659	13.10080189	13.83816719	14.57553249	15.31289779	16.05026309	16.78762839	17.52499369
6.696122843	6.623642908	6.551162973	6.478683038	6.406203103	6.333723168	6.261243233	6.188763298	6.116283363	6.043803427	5.971323492	5.898843557	5.826363622	5.753883687	5.681403752	5.608923817	5.536443882	5.463963947	5.391484012	5.319004077	5.246524141	5.174044206	5.101564271	5.029084336	4.956604401	4.884124466	4.811644531	4.739164596	4.666684661	4.594204726	4.52172479	4.449244855	4.37676492	5.160502911	5.944240901	6.727978891	7.511716882	8.295454872	9.079192862	9.862930853	10.64666884	11.43040683	12.21414482	12.99788281	13.7816208	14.56535879	15.34909678	16.13283478	16.91657277	17.70031076
6.603969962	6.515212971	6.426455981	6.33769899	6.248942	6.160185009	6.071428019	5.982671028	5.893914038	5.805157047	5.716400057	5.627643066	5.538886076	5.450129085	5.361372095	5.272615104	5.183858114	5.095101123	5.006344133	4.917587142	4.828830152	4.740073161	4.651316171	4.56255918	4.47380219	4.385045199	4.296288209	4.207531218	4.118774228	4.030017237	3.941260247	3.852503256	3.763746266	4.593856945	5.423967625	6.254078304	7.084188984	7.914299663	8.744410343	9.574521022	10.4046317	11.23474238	12.06485306	12.89496374	13.72507442	14.5551851	15.38529578	16.21540646	17.04551714	17.87562782
6.780531507	6.692018669	6.60350583	6.514992992	6.426480153	6.337967314	6.249454476	6.160941637	6.072428798	5.98391596	5.895403121	5.806890283	5.718377444	5.629864605	5.541351767	5.452838928	5.36432609	5.275813251	5.187300412	5.098787574	5.010274735	4.921761897	4.833249058	4.744736219	4.656223381	4.567710542	4.479197703	4.390684865	4.302172026	4.213659188	4.125146349	4.03663351	3.948120672	4.771572034	5.595023395	6.418474757	7.241926119	8.065377481	8.888828843	9.712280204	10.53573157	11.35918293	12.18263429	13.00608565	13.82953701	14.65298838	15.47643974	16.2998911	17.12334246	17.94679382
6.957093053	6.868824366	6.780555679	6.692286993	6.604018306	6.515749619	6.427480933	6.339212246	6.250943559	6.162674872	6.074406186	5.986137499	5.897868812	5.809600126	5.721331439	5.633062752	5.544794065	5.456525379	5.368256692	5.279988005	5.191719319	5.103450632	5.015181945	4.926913259	4.838644572	4.750375885	4.662107198	4.573838512	4.485569825	4.397301138	4.309032452	4.220763765	4.132495078	4.949287122	5.766079166	6.58287121	7.399663254	8.216455298	9.033247342	9.850039386	10.66683143	11.48362347	12.30041552	13.11720756	13.93399961	14.75079165	15.56758369	16.38437574	17.20116778	18.01795983
7.133654598	7.045630064	6.957605529	6.869580994	6.781556459	6.693531924	6.60550739	6.517482855	6.42945832	6.341433785	6.25340925	6.165384715	6.077360181	5.989335646	5.901311111	5.813286576	5.725262041	5.637237507	5.549212972	5.461188437	5.373163902	5.285139367	5.197114833	5.109090298	5.021065763	4.933041228	4.845016693	4.756992158	4.668967624	4.580943089	4.492918554	4.404894019	4.316869484	5.127002211	5.937134937	6.747267663	7.557400389	8.367533116	9.177665842	9.987798568	10.79793129	11.60806402	12.41819675	13.22832947	14.0384622	14.84859493	15.65872765	16.46886038	17.2789931	18.08912583
7.310216144	7.222435761	7.134655378	7.046874995	6.959094612	6.871314229	6.783533846	6.695753464	6.607973081	6.520192698	6.432412315	6.344631932	6.256851549	6.169071166	6.081290783	5.9935104	5.905730017	5.817949634	5.730169251	5.642388869	5.554608486	5.466828103	5.37904772	5.291267337	5.203486954	5.115706571	5.027926188	4.940145805	4.852365422	4.764585039	4.676804657	4.589024274	4.501243891	5.304717299	6.108190708	6.911664116	7.715137525	8.518610933	9.322084342	10.12555775	10.92903116	11.73250457	12.53597798	13.33945138	14.14292479	14.9463982	15.74987161	16.55334502	17.35681843	18.16029184
7.486777689	7.399241458	7.311705227	7.224168996	7.136632765	7.049096534	6.961560303	6.874024072	6.786487841	6.69895161	6.611415379	6.523879148	6.436342917	6.348806686	6.261270455	6.173734224	6.086197993	5.998661762	5.911125531	5.8235893	5.736053069	5.648516838	5.560980607	5.473444376	5.385908145	5.298371914	5.210835683	5.123299452	5.035763221	4.94822699	4.860690759	4.773154528	4.685618297	5.482432388	6.279246478	7.076060569	7.87287466	8.669688751	9.466502841	10.26331693	11.06013102	11.85694511	12.6537592	13.45057329	14.24738739	15.04420148	15.84101557	16.63782966	17.43464375	18.23145784
7.663339235	7.576047156	7.488755077	7.401462998	7.314170918	7.226878839	7.13958676	7.052294681	6.965002602	6.877710523	6.790418444	6.703126365	6.615834286	6.528542206	6.441250127	6.353958048	6.266665969	6.17937389	6.092081811	6.004789732	5.917497653	5.830205574	5.742913494	5.655621415	5.568329336	5.481037257	5.393745178	5.306453099	5.21916102	5.131868941	5.044576861	4.957284782	4.869992703	5.660147476	6.450302249	7.240457022	8.030611795	8.820766568	9.610921341	10.40107611	11.19123089	11.98138566	12.77154043	13.56169521	14.35184998	15.14200475	15.93215952	16.7223143	17.51246907	18.30262384
7.83990078	7.752852853	7.665804926	7.578756999	7.491709072	7.404661144	7.317613217	7.23056529	7.143517363	7.056469435	6.969421508	6.882373581	6.795325654	6.708277727	6.621229799	6.534181872	6.447133945	6.360086018	6.273038091	6.185990163	6.098942236	6.011894309	5.924846382	5.837798454	5.750750527	5.6637026	5.576654673	5.489606746	5.402558818	5.315510891	5.228462964	5.141415037	5.05436711	5.837862565	6.62135802	7.404853475	8.18834893	8.971844386	9.755339841	10.5388353	11.32233075	12.10582621	12.88932166	13.67281712	14.45631257	15.23980803	16.02330348	16.80679894	17.59029439	18.37378985
8.016462326	7.929658551	7.842854775	7.756051	7.669247225	7.582443449	7.495639674	7.408835899	7.322032123	7.235228348	7.148424573	7.061620797	6.974817022	6.888013247	6.801209472	6.714405696	6.627601921	6.540798146	6.45399437	6.367190595	6.28038682	6.193583044	6.106779269	6.019975494	5.933171718	5.846367943	5.759564168	5.672760392	5.585956617	5.499152842	5.412349066	5.325545291	5.238741516	6.015577653	6.792413791	7.569249928	8.346086066	9.122922203	9.89975834	10.67659448	11.45343062	12.23026675	13.00710289	13.78393903	14.56077517	15.3376113	16.11444744	16.89128358	17.66811971	18.44495585
8.193023871	8.106464248	8.019904625	7.933345001	7.846785378	7.760225754	7.673666131	7.587106508	7.500546884	7.413987261	7.327427637	7.240868014	7.15430839	7.067748767	6.981189144	6.89462952	6.808069897	6.721510273	6.63495065	6.548391027	6.461831403	6.37527178	6.288712156	6.202152533	6.115592909	6.029033286	5.942473663	5.855914039	5.769354416	5.682794792	5.596235169	5.509675546	5.423115922	6.193292742	6.963469561	7.733646381	8.503823201	9.27400002	10.04417684	10.81435366	11.58453048	12.3547073	13.12488412	13.89506094	14.66523776	15.43541458	16.2055914	16.97576822	17.74594504	18.51612186
8.369585417	8.283269945	8.196954474	8.110639002	8.024323531	7.938008059	7.851692588	7.765377116	7.679061645	7.592746173	7.506430702	7.42011523	7.333799759	7.247484287	7.161168816	7.074853344	6.988537873	6.902222401	6.81590693	6.729591458	6.643275987	6.556960515	6.470645044	6.384329572	6.298014101	6.211698629	6.125383158	6.039067686	5.952752214	5.866436743	5.780121271	5.6938058	5.607490328	6.37100783	7.134525332	7.898042834	8.661560336	9.425077838	10.18859534	10.95211284	11.71563034	12.47914785	13.24266535	14.00618285	14.76970035	15.53321785	16.29673536	17.06025286	17.82377036	18.58728786
8.546146962	8.460075643	8.374004323	8.287933004	8.201861684	8.115790364	8.029719045	7.943647725	7.857576406	7.771505086	7.685433766	7.599362447	7.513291127	7.427219807	7.341148488	7.255077168	7.169005849	7.082934529	6.996863209	6.91079189	6.82472057	6.73864925	6.652577931	6.566506611	6.480435292	6.394363972	6.308292652	6.222221333	6.136150013	6.050078694	5.964007374	5.877936054	5.791864735	6.548722919	7.305581103	8.062439287	8.819297471	9.576155655	10.33301384	11.08987202	11.84673021	12.60358839	13.36044658	14.11730476	14.87416294	15.63102113	16.38787931	17.1447375	17.90159568	18.65845387
8.722708508	8.63688134	8.551054173	8.465227005	8.379399837	8.293572669	8.207745502	8.121918334	8.036091166	7.950263999	7.864436831	7.778609663	7.692782495	7.606955328	7.52112816	7.435300992	7.349473824	7.263646657	7.177819489	7.091992321	7.006165154	6.920337986	6.834510818	6.74868365	6.662856483	6.577029315	6.491202147	6.40537498	6.319547812	6.233720644	6.147893476	6.062066309	5.976239141	6.726438007	7.476636874	8.22683574	8.977034606	9.727233473	10.47743234	11.22763121	11.97783007	12.72802894	13.4782278	14.22842667	14.97862554	15.7288244	16.47902327	17.22922214	17.979421	18.72961987
8.899270053	8.813687038	8.728104022	8.642521006	8.55693799	8.471354974	8.385771959	8.300188943	8.214605927	8.129022911	8.043439895	7.957856879	7.872273864	7.786690848	7.701107832	7.615524816	7.5299418	7.444358785	7.358775769	7.273192753	7.187609737	7.102026721	7.016443705	6.93086069	6.845277674	6.759694658	6.674111642	6.588528626	6.502945611	6.417362595	6.331779579	6.246196563	6.160613547	6.904153096	7.647692644	8.391232193	9.134771742	9.87831129	10.62185084	11.36539039	12.10892994	12.85246948	13.59600903	14.33954858	15.08308813	15.82662768	16.57016723	17.31370678	18.05724633	18.80078587
9.075831599	8.990492735	8.905153871	8.819815007	8.734476143	8.649137279	8.563798415	8.478459552	8.393120688	8.307781824	8.22244296	8.137104096	8.051765232	7.966426368	7.881087504	7.79574864	7.710409776	7.625070912	7.539732048	7.454393185	7.369054321	7.283715457	7.198376593	7.113037729	7.027698865	6.942360001	6.857021137	6.771682273	6.686343409	6.601004545	6.515665681	6.430326817	6.344987954	7.081868184	7.818748415	8.555628646	9.292508877	10.02938911	10.76626934	11.50314957	12.2400298	12.97691003	13.71379026	14.45067049	15.18755072	15.92443095	16.66131119	17.39819142	18.13507165	18.87195188
9.252393145	9.167298432	9.08220372	8.997109008	8.912014296	8.826919584	8.741824872	8.65673016	8.571635448	8.486540736	8.401446024	8.316351312	8.2312566	8.146161888	8.061067176	7.975972464	7.890877752	7.80578304	7.720688328	7.635593616	7.550498904	7.465404192	7.38030948	7.295214768	7.210120056	7.125025344	7.039930632	6.95483592	6.869741208	6.784646496	6.699551784	6.614457072	6.52936236	7.259583273	7.989804186	8.720025099	9.450246012	10.18046693	10.91068784	11.64090875	12.37112966	13.10135058	13.83157149	14.5617924	15.29201332	16.02223423	16.75245514	17.48267606	18.21289697	18.94311788
9.42895469	9.34410413	9.25925357	9.17440301	9.08955245	9.004701889	8.919851329	8.835000769	8.750150209	8.665299649	8.580449089	8.495598529	8.410747969	8.325897408	8.241046848	8.156196288	8.071345728	7.986495168	7.901644608	7.816794048	7.731943488	7.647092927	7.562242367	7.477391807	7.392541247	7.307690687	7.222840127	7.137989567	7.053139007	6.968288446	6.883437886	6.798587326	6.713736766	7.437298361	8.160859957	8.884421552	9.607983147	10.33154474	11.05510634	11.77866793	12.50222953	13.22579112	13.94935272	14.67291431	15.39647591	16.12003751	16.8435991	17.5671607	18.29072229	19.01428389
9.605516236	9.520909827	9.436303419	9.351697011	9.267090603	9.182484194	9.097877786	9.013271378	8.92866497	8.844058562	8.759452153	8.674845745	8.590239337	8.505632929	8.42102652	8.336420112	8.251813704	8.167207296	8.082600888	7.997994479	7.913388071	7.828781663	7.744175255	7.659568846	7.574962438	7.49035603	7.405749622	7.321143214	7.236536805	7.151930397	7.067323989	6.982717581	6.898111172	7.61501345	8.331915728	9.048818005	9.765720283	10.48262256	11.19952484	11.91642712	12.63332939	13.35023167	14.06713395	14.78403623	15.5009385	16.21784078	16.93474306	17.65164534	18.36854761	19.08544989
9.782077781	9.697715525	9.613353268	9.528991012	9.444628756	9.360266499	9.275904243	9.191541987	9.10717973	9.022817474	8.938455218	8.854092961	8.769730705	8.685368449	8.601006193	8.516643936	8.43228168	8.347919424	8.263557167	8.179194911	8.094832655	8.010470398	7.926108142	7.841745886	7.757383629	7.673021373	7.588659117	7.50429686	7.419934604	7.335572348	7.251210091	7.166847835	7.082485579	7.792728538	8.502971498	9.213214458	9.923457418	10.63370038	11.34394334	12.0541863	12.76442926	13.47467222	14.18491518	14.89515814	15.6054011	16.31564406	17.02588702	17.73612998	18.44637294	19.1566159
9.958639327	9.874521222	9.790403118	9.706285013	9.622166909	9.538048804	9.4539307	9.369812596	9.285694491	9.201576387	9.117458282	9.033340178	8.949222073	8.865103969	8.780985865	8.69686776	8.612749656	8.528631551	8.444513447	8.360395342	8.276277238	8.192159134	8.108041029	8.023922925	7.93980482	7.855686716	7.771568612	7.687450507	7.603332403	7.519214298	7.435096194	7.350978089	7.266859985	7.970443627	8.674027269	9.377610911	10.08119455	10.7847782	11.48836184	12.19194548	12.89552912	13.59911276	14.30269641	15.00628005	15.70986369	16.41344733	17.11703097	17.82061462	18.52419826	19.2277819
10.13520087	10.05132692	9.967452967	9.883579014	9.799705062	9.715831109	9.631957157	9.548083204	9.464209252	9.380335299	9.296461347	9.212587394	9.128713442	9.044839489	8.960965537	8.877091584	8.793217632	8.709343679	8.625469727	8.541595774	8.457721822	8.373847869	8.289973917	8.206099964	8.122226011	8.038352059	7.954478106	7.870604154	7.786730201	7.702856249	7.618982296	7.535108344	7.451234391	8.148158716	8.84508304	9.542007364	10.23893169	10.93585601	11.63278034	12.32970466	13.02662899	13.72355331	14.42047763	15.11740196	15.81432628	16.51125061	17.20817493	17.90509926	18.60202358	19.2989479
10.31176242	10.22813262	10.14450282	10.06087302	9.977243215	9.893613414	9.809983614	9.726353813	9.642724013	9.559094212	9.475464411	9.391834611	9.30820481	9.224575009	9.140945209	9.057315408	8.973685608	8.890055807	8.806426006	8.722796206	8.639166405	8.555536604	8.471906804	8.388277003	8.304647203	8.221017402	8.137387601	8.053757801	7.970128	7.886498199	7.802868399	7.719238598	7.635608798	8.325873804	9.016138811	9.706403817	10.39666882	11.08693383	11.77719884	12.46746384	13.15772885	13.84799386	14.53825886	15.22852387	15.91878888	16.60905388	17.29931889	17.9895839	18.6798489	19.37011391
10.48832396	10.40493831	10.32155267	10.23816702	10.15478137	10.07139572	9.988010071	9.904624422	9.821238773	9.737853125	9.654467476	9.571081827	9.487696178	9.40431053	9.320924881	9.237539232	9.154153583	9.070767935	8.987382286	8.903996637	8.820610989	8.73722534	8.653839691	8.570454042	8.487068394	8.403682745	8.320297096	8.236911447	8.153525799	8.07014015	7.986754501	7.903368853	7.819983204	8.503588893	9.187194581	9.87080027	10.55440596	11.23801165	11.92161734	12.60522302	13.28882871	13.9724344	14.65604009	15.33964578	16.02325147	16.70685716	17.39046285	18.07406853	18.75767422	19.44127991
10.66488551	10.58174401	10.49860251	10.41546102	10.33231952	10.24917802	10.16603653	10.08289503	9.999753534	9.916612037	9.83347054	9.750329043	9.667187547	9.58404605	9.500904553	9.417763056	9.334621559	9.251480063	9.168338566	9.085197069	9.002055572	8.918914075	8.835772578	8.752631082	8.669489585	8.586348088	8.503206591	8.420065094	8.336923597	8.253782101	8.170640604	8.087499107	8.00435761	8.681303981	9.358250352	10.03519672	10.71214309	11.38908946	12.06603584	12.74298221	13.41992858	14.09687495	14.77382132	15.45076769	16.12771406	16.80466043	17.4816068	18.15855317	18.83549955	19.51244592
10.84144705	10.75854971	10.67565236	10.59275502	10.50985767	10.42696033	10.34406298	10.26116564	10.17826829	10.09537095	10.0124736	9.92957626	9.846678915	9.76378157	9.680884225	9.59798688	9.515089535	9.43219219	9.349294845	9.2663975	9.183500156	9.100602811	9.017705466	8.934808121	8.851910776	8.769013431	8.686116086	8.603218741	8.520321396	8.437424051	8.354526706	8.271629361	8.188732016	8.85901907	9.529306123	10.19959318	10.86988023	11.54016728	12.21045434	12.88074139	13.55102844	14.2213155	14.89160255	15.5618896	16.23217665	16.90246371	17.57275076	18.24303781	18.91332487	19.58361192
11.0180086	10.93535541	10.85270221	10.77004902	10.68739583	10.60474263	10.52208944	10.43943625	10.35678306	10.27412986	10.19147667	10.10882348	10.02617028	9.94351709	9.860863897	9.778210704	9.695557511	9.612904318	9.530251125	9.447597932	9.364944739	9.282291546	9.199638353	9.11698516	9.034331967	8.951678774	8.869025581	8.786372388	8.703719195	8.621066002	8.538412809	8.455759616	8.373106423	9.036734158	9.700361894	10.36398963	11.02761736	11.6912451	12.35487284	13.01850057	13.68212831	14.34575604	15.00938378	15.67301151	16.33663925	17.00026698	17.66389472	18.32752245	18.99115019	19.65477793
11.19457015	11.1121611	11.02975206	10.94734302	10.86493398	10.78252494	10.7001159	10.61770686	10.53529782	10.45288877	10.37047973	10.28807069	10.20566165	10.12325261	10.04084357	9.958434528	9.876025487	9.793616446	9.711207405	9.628798364	9.546389323	9.463980281	9.38157124	9.299162199	9.216753158	9.134344117	9.051935076	8.969526035	8.887116994	8.804707952	8.722298911	8.63988987	8.557480829	9.214449247	9.871417664	10.52838608	11.1853545	11.84232292	12.49929134	13.15625975	13.81322817	14.47019659	15.12716501	15.78413342	16.44110184	17.09807026	17.75503868	18.41200709	19.06897551	19.72594393
11.37113169	11.2889668	11.20680191	11.12463702	11.04247213	10.96030724	10.87814236	10.79597747	10.71381258	10.63164769	10.5494828	10.46731791	10.38515302	10.30298813	10.22082324	10.13865835	10.05649346	9.974328574	9.892163684	9.809998795	9.727833906	9.645669017	9.563504128	9.481339238	9.399174349	9.31700946	9.234844571	9.152679681	9.070514792	8.988349903	8.906185014	8.824020125	8.741855235	9.392164335	10.04247344	10.69278254	11.34309163	11.99340073	12.64370983	13.29401893	13.94432803	14.59463713	15.24494623	15.89525533	16.54556443	17.19587353	17.84618263	18.49649173	19.14680083	19.79710993
11.54769324	11.4657725	11.38385176	11.30193102	11.22001029	11.13808955	11.05616881	10.97424807	10.89232734	10.8104066	10.72848586	10.64656513	10.56464439	10.48272365	10.40080291	10.31888218	10.23696144	10.1550407	10.07311996	9.991199227	9.90927849	9.827357752	9.745437015	9.663516278	9.58159554	9.499674803	9.417754066	9.335833328	9.253912591	9.171991854	9.090071116	9.008150379	8.926229642	9.569879424	10.21352921	10.85717899	11.50082877	12.14447855	12.78812833	13.43177812	14.0754279	14.71907768	15.36272746	16.00637725	16.65002703	17.29367681	17.93732659	18.58097637	19.22462616	19.86827594
11.72425478	11.6425782	11.56090161	11.47922503	11.39754844	11.31587185	11.23419527	11.15251868	11.0708421	10.98916551	10.90748893	10.82581234	10.74413576	10.66245917	10.58078259	10.499106	10.41742941	10.33575283	10.25407624	10.17239966	10.09072307	10.00904649	9.927369902	9.845693317	9.764016731	9.682340146	9.60066356	9.518986975	9.43731039	9.355633804	9.273957219	9.192280633	9.110604048	9.747594512	10.38458498	11.02157544	11.65856591	12.29555637	12.93254683	13.5695373	14.20652776	14.84351823	15.48050869	16.11749916	16.75448962	17.39148008	18.02847055	18.66546101	19.30245148	19.93944194
11.90081633	11.81938389	11.73795146	11.65651903	11.57508659	11.49365416	11.41222173	11.33078929	11.24935686	11.16792443	11.08649199	11.00505956	10.92362712	10.84219469	10.76076226	10.67932982	10.59789739	10.51646496	10.43503252	10.35360009	10.27216766	10.19073522	10.10930279	10.02787036	9.946437922	9.865005489	9.783573055	9.702140622	9.620708188	9.539275755	9.457843321	9.376410888	9.294978454	9.925309601	10.55564075	11.18597189	11.81630304	12.44663419	13.07696533	13.70729648	14.33762763	14.96795877	15.59828992	16.22862107	16.85895221	17.48928336	18.11961451	18.74994565	19.3802768	20.01060795
12.07737787	11.99618959	11.91500131	11.83381303	11.75262475	11.67143646	11.59024818	11.5090599	11.42787162	11.34668334	11.26549506	11.18430677	11.10311849	11.02193021	10.94074193	10.85955365	10.77836537	10.69717708	10.6159888	10.53480052	10.45361224	10.37242396	10.29123568	10.2100474	10.12885911	10.04767083	9.96648255	9.885294269	9.804105987	9.722917705	9.641729424	9.560541142	9.47935286	10.10302469	10.72669652	11.35036835	11.97404018	12.597712	13.22138383	13.84505566	14.46872749	15.09239932	15.71607115	16.33974298	16.96341481	17.58708664	18.21075846	18.83443029	19.45810212	20.08177395
12.25393942	12.17299529	12.09205116	12.01110703	11.9301629	11.84921877	11.76827464	11.68733051	11.60638638	11.52544225	11.44449812	11.36355399	11.28260986	11.20166573	11.1207216	11.03977747	10.95883334	10.87788921	10.79694508	10.71600095	10.63505682	10.55411269	10.47316856	10.39222443	10.3112803	10.23033617	10.14939205	10.06844792	9.987503786	9.906559656	9.825615526	9.744671396	9.663727267	10.28073978	10.89775229	11.5147648	12.13177731	12.74878982	13.36580233	13.98281484	14.59982736	15.21683987	15.83385238	16.45086489	17.0678774	17.68488991	18.30190242	18.91891493	19.53592744	20.15293996
12.20170096	12.11637115	12.03104135	11.94571154	11.86038174	11.77505193	11.68972213	11.60439232	11.51906252	11.43373272	11.34840291	11.26307311	11.1777433	11.0924135	11.00708369	10.92175389	10.83642408	10.75109428	10.66576447	10.58043467	10.49510486	10.40977506	10.32444525	10.23911545	10.15378564	10.06845584	9.983126035	9.89779623	9.812466425	9.727136621	9.641806816	9.556477011	9.471147206	10.0799307	10.6887142	11.2974977	11.9062812	12.5150647	13.1238482	13.73263169	14.34141519	14.95019869	15.55898219	16.16776569	16.77654918	17.38533268	17.99411618	18.60289968	19.21168318	19.82046668
12.1494625	12.05974702	11.97003154	11.88031606	11.79060058	11.7008851	11.61116962	11.52145414	11.43173866	11.34202318	11.2523077	11.16259222	11.07287674	10.98316126	10.89344578	10.8037303	10.71401482	10.62429934	10.53458386	10.44486838	10.3551529	10.26543742	10.17572194	10.08600646	9.996290984	9.906575504	9.816860024	9.727144545	9.637429065	9.547713585	9.457998105	9.368282626	9.278567146	9.879121631	10.47967612	11.0802306	11.68078509	12.28133957	12.88189406	13.48244854	14.08300303	14.68355751	15.284112	15.88466648	16.48522097	17.08577545	17.68632994	18.28688442	18.88743891	19.4879934
12.09722404	12.00312288	11.90902173	11.81492057	11.72081942	11.62671826	11.53261711	11.43851595	11.3444148	11.25031364	11.15621249	11.06211134	10.96801018	10.87390903	10.77980787	10.68570672	10.59160556	10.49750441	10.40340325	10.3093021	10.21520094	10.12109979	10.02699863	9.932897478	9.838796323	9.744695169	9.650594014	9.556492859	9.462391704	9.36829055	9.274189395	9.18008824	9.085987085	9.678312558	10.27063803	10.8629635	11.45528897	12.04761445	12.63993992	13.23226539	13.82459086	14.41691634	15.00924181	15.60156728	16.19389275	16.78621823	17.3785437	17.97086917	18.56319464	19.15552012
12.04498558	11.94649875	11.84801192	11.74952509	11.65103826	11.55255143	11.4540646	11.35557777	11.25709094	11.15860411	11.06011728	10.96163045	10.86314362	10.76465679	10.66616996	10.56768313	10.4691963	10.37070947	10.27222264	10.17373581	10.07524898	9.976762152	9.878275323	9.779788493	9.681301663	9.582814833	9.484328004	9.385841174	9.287354344	9.188867514	9.090380685	8.991893855	8.893407025	9.477503484	10.06159994	10.6456964	11.22979286	11.81388932	12.39798578	12.98208224	13.5661787	14.15027516	14.73437162	15.31846808	15.90256454	16.486661	17.07075746	17.65485392	18.23895038	18.82304684
11.99274712	11.88987461	11.78700211	11.6841296	11.5812571	11.47838459	11.37551209	11.27263958	11.16976708	11.06689457	10.96402207	10.86114956	10.75827706	10.65540456	10.55253205	10.44965955	10.34678704	10.24391454	10.14104203	10.03816953	9.935297022	9.832424517	9.729552012	9.626679507	9.523807003	9.420934498	9.318061993	9.215189488	9.112316984	9.009444479	8.906571974	8.803699469	8.700826965	9.276694411	9.852561858	10.4284293	11.00429675	11.5801642	12.15603164	12.73189909	13.30776654	13.88363398	14.45950143	15.03536888	15.61123632	16.18710377	16.76297122	17.33883866	17.91470611	18.49057356
11.94050866	11.83325048	11.7259923	11.61873412	11.51147594	11.40421776	11.29695958	11.1897014	11.08244322	10.97518504	10.86792686	10.76066868	10.6534105	10.54615232	10.43889414	10.33163596	10.22437778	10.1171196	10.00986142	9.902603241	9.795345061	9.688086882	9.580828702	9.473570522	9.366312342	9.259054163	9.151795983	9.044537803	8.937279623	8.830021443	8.722763264	8.615505084	8.508246904	9.075885338	9.643523771	10.21116221	10.77880064	11.34643907	11.91407751	12.48171594	13.04935437	13.61699281	14.18463124	14.75226967	15.31990811	15.88754654	16.45518497	17.02282341	17.59046184	18.15810028
11.8882702	11.77662634	11.66498249	11.55333863	11.44169478	11.33005092	11.21840707	11.10676321	10.99511936	10.8834755	10.77183165	10.66018779	10.54854394	10.43690008	10.32525623	10.21361238	10.10196852	9.990324665	9.878680811	9.767036956	9.655393101	9.543749246	9.432105392	9.320461537	9.208817682	9.097173827	8.985529972	8.873886118	8.762242263	8.650598408	8.538954553	8.427310698	8.315666844	8.875076264	9.434485685	9.993895106	10.55330453	11.11271395	11.67212337	12.23153279	12.79094221	13.35035163	13.90976105	14.46917047	15.02857989	15.58798931	16.14739873	16.70680815	17.26621758	17.825627
11.83603174	11.72000221	11.60397268	11.48794315	11.37191362	11.25588409	11.13985456	11.02382503	10.9077955	10.79176597	10.67573644	10.55970691	10.44367738	10.32764785	10.21161832	10.09558879	9.97955926	9.86352973	9.7475002	9.631470671	9.515441141	9.399411611	9.283382081	9.167352551	9.051323022	8.935293492	8.819263962	8.703234432	8.587204902	8.471175373	8.355145843	8.239116313	8.123086783	8.674267191	9.225447599	9.776628007	10.32780841	10.87898882	11.43016923	11.98134964	12.53253005	13.08371045	13.63489086	14.18607127	14.73725168	15.28843208	15.83961249	16.3907929	16.94197331	17.49315372
11.78379328	11.66337807	11.54296287	11.42254766	11.30213246	11.18171725	11.06130205	10.94088684	10.82047164	10.70005643	10.57964123	10.45922602	10.33881082	10.21839561	10.09798041	9.977565204	9.85715	9.736734795	9.61631959	9.495904385	9.37548918	9.255073976	9.134658771	9.014243566	8.893828361	8.773413156	8.652997952	8.532582747	8.412167542	8.291752337	8.171337132	8.050921928	7.930506723	8.473458118	9.016409513	9.559360908	10.1023123	10.6452637	11.18821509	11.73116649	12.27411788	12.81706928	13.36002067	13.90297207	14.44592346	14.98887486	15.53182625	16.07477765	16.61772904	17.16068044
11.73155482	11.60675394	11.48195306	11.35715218	11.2323513	11.10755042	10.98274954	10.85794866	10.73314778	10.6083469	10.48354602	10.35874514	10.23394426	10.10914338	9.984342499	9.859541619	9.734740739	9.60993986	9.48513898	9.3603381	9.23553722	9.11073634	8.98593546	8.861134581	8.736333701	8.611532821	8.486731941	8.361931061	8.237130182	8.112329302	7.987528422	7.862727542	7.737926662	8.272649044	8.807371426	9.342093808	9.87681619	10.41153857	10.94626095	11.48098334	12.01570572	12.5504281	13.08515048	13.61987286	14.15459525	14.68931763	15.22404001	15.75876239	16.29348477	16.82820716
11.67931636	11.5501298	11.42094325	11.29175669	11.16257014	11.03338358	10.90419703	10.77501047	10.64582392	10.51663736	10.38745081	10.25826425	10.1290777	9.999891143	9.870704589	9.741518034	9.612331479	9.483144924	9.353958369	9.224771815	9.09558526	8.966398705	8.83721215	8.708025595	8.57883904	8.449652486	8.320465931	8.191279376	8.062092821	7.932906266	7.803719712	7.674533157	7.545346602	8.071839971	8.59833334	9.124826709	9.651320078	10.17781345	10.70430682	11.23080019	11.75729355	12.28378692	12.81028029	13.33677366	13.86326703	14.3897604	14.91625377	15.44274714	15.96924051	16.49573388
11.6270779	11.49350567	11.35993344	11.22636121	11.09278898	10.95921675	10.82564452	10.69207229	10.55850006	10.42492783	10.2913556	10.15778337	10.02421114	9.890638908	9.757066678	9.623494448	9.489922219	9.356349989	9.222777759	9.089205529	8.955633299	8.82206107	8.68848884	8.55491661	8.42134438	8.28777215	8.15419992	8.020627691	7.887055461	7.753483231	7.619911001	7.486338771	7.352766542	7.871030898	8.389295254	8.90755961	9.425823966	9.944088322	10.46235268	10.98061703	11.49888139	12.01714575	12.5354101	13.05367446	13.57193882	14.09020317	14.60846753	15.12673188	15.64499624	16.1632606
11.57483944	11.43688153	11.29892363	11.16096572	11.02300782	10.88504991	10.74709201	10.6091341	10.4711762	10.33321829	10.19526039	10.05730248	9.919344578	9.781386673	9.643428768	9.505470863	9.367512958	9.229555054	9.091597149	8.953639244	8.815681339	8.677723434	8.539765529	8.401807625	8.26384972	8.125891815	7.98793391	7.849976005	7.7120181	7.574060196	7.436102291	7.298144386	7.160186481	7.670221824	8.180257168	8.690292511	9.200327854	9.710363197	10.22039854	10.73043388	11.24046923	11.75050457	12.26053991	12.77057526	13.2806106	13.79064594	14.30068129	14.81071663	15.32075197	15.83078732
11.52260098	11.3802574	11.23791382	11.09557024	10.95322666	10.81088308	10.6685395	10.52619592	10.38385234	10.24150876	10.09916518	9.956821597	9.814478017	9.672134438	9.529790858	9.387447278	9.245103698	9.102760118	8.960416538	8.818072959	8.675729379	8.533385799	8.391042219	8.248698639	8.106355059	7.96401148	7.8216679	7.67932432	7.53698074	7.39463716	7.25229358	7.109950001	6.967606421	7.469412751	7.971219081	8.473025412	8.974831742	9.476638072	9.978444403	10.48025073	10.98205706	11.48386339	11.98566972	12.48747605	12.98928238	13.49108872	13.99289505	14.49470138	14.99650771	15.49831404
11.47036252	11.32363326	11.17690401	11.03017475	10.8834455	10.73671624	10.58998699	10.44325773	10.29652848	10.14979922	10.00306997	9.856340712	9.709611457	9.562882202	9.416152947	9.269423693	9.122694438	8.975965183	8.829235928	8.682506673	8.535777418	8.389048164	8.242318909	8.095589654	7.948860399	7.802131144	7.655401889	7.508672634	7.36194338	7.215214125	7.06848487	6.921755615	6.77502636	7.268603678	7.762180995	8.255758313	8.74933563	9.242912947	9.736490265	10.23006758	10.7236449	11.21722222	11.71079953	12.20437685	12.69795417	13.19153149	13.6851088	14.17868612	14.67226344	15.16584076
11.41812406	11.26700913	11.1158942	10.96477927	10.81366434	10.66254941	10.51143448	10.36031955	10.20920462	10.05808969	9.906974757	9.755859827	9.604744897	9.453629967	9.302515037	9.151400107	9.000285177	8.849170248	8.698055318	8.546940388	8.395825458	8.244710528	8.093595598	7.942480668	7.791365739	7.640250809	7.489135879	7.338020949	7.186906019	7.035791089	6.88467616	6.73356123	6.5824463	7.067794604	7.553142909	8.038491213	8.523839518	9.009187823	9.494536127	9.979884432	10.46523274	10.95058104	11.43592935	11.92127765	12.40662595	12.89197426	13.37732256	13.86267087	14.34801917	14.83336748
11.36588559	11.21038499	11.05488439	10.89938378	10.74388318	10.58838257	10.43288197	10.27738136	10.12188076	9.966380151	9.810879546	9.655378941	9.499878337	9.344377732	9.188877127	9.033376522	8.877875917	8.722375312	8.566874707	8.411374103	8.255873498	8.100372893	7.944872288	7.789371683	7.633871078	7.478370473	7.322869869	7.167369264	7.011868659	6.856368054	6.700867449	6.545366844	6.389866239	6.866985531	7.344104823	7.821224114	8.298343406	8.775462698	9.252581989	9.729701281	10.20682057	10.68393986	11.16105916	11.63817845	12.11529774	12.59241703	13.06953632	13.54665561	14.02377491	14.5008942
11.31364713	11.15376085	10.99387457	10.8339883	10.67410202	10.51421574	10.35432946	10.19444318	10.0345569	9.874670616	9.714784336	9.554898056	9.395011776	9.235125496	9.075239217	8.915352937	8.755466657	8.595580377	8.435694097	8.275807817	8.115921537	7.956035257	7.796148978	7.636262698	7.476376418	7.316490138	7.156603858	6.996717578	6.836831298	6.676945019	6.517058739	6.357172459	6.197286179	6.666176458	7.135066736	7.603957015	8.072847294	8.541737573	9.010627851	9.47951813	9.948408409	10.41729869	10.88618897	11.35507924	11.82396952	12.2928598	12.76175008	13.23064036	13.69953064	14.16842092
11.26140867	11.09713672	10.93286476	10.76859281	10.60432085	10.4400489	10.27577695	10.11150499	9.947233035	9.782961081	9.618689126	9.454417171	9.290145216	9.125873261	8.961601306	8.797329351	8.633057396	8.468785442	8.304513487	8.140241532	7.975969577	7.811697622	7.647425667	7.483153712	7.318881758	7.154609803	6.990337848	6.826065893	6.661793938	6.497521983	6.333250028	6.168978073	6.004706119	6.465367384	6.92602865	7.386689916	7.847351182	8.308012448	8.768673713	9.229334979	9.689996245	10.15065751	10.61131878	11.07198004	11.53264131	11.99330257	12.45396384	12.91462511	13.37528637	13.83594764
11.20917021	11.04051258	10.87185495	10.70319732	10.53453969	10.36588206	10.19722443	10.02856681	9.859909175	9.691251545	9.522593915	9.353936286	9.185278656	9.016621026	8.847963396	8.679305766	8.510648136	8.341990506	8.173332876	8.004675247	7.836017617	7.667359987	7.498702357	7.330044727	7.161387097	6.992729467	6.824071837	6.655414208	6.486756578	6.318098948	6.149441318	5.980783688	5.812126058	6.264558311	6.716990564	7.169422817	7.62185507	8.074287323	8.526719575	8.979151828	9.431584081	9.884016334	10.33644859	10.78888084	11.24131309	11.69374535	12.1461776	12.59860985	13.0510421	13.50347436
11.15693175	10.98388845	10.81084514	10.63780184	10.46475853	10.29171523	10.11867192	9.94562862	9.772585315	9.59954201	9.426498705	9.2534554	9.080412095	8.907368791	8.734325486	8.561282181	8.388238876	8.215195571	8.042152266	7.869108961	7.696065656	7.523022351	7.349979047	7.176935742	7.003892437	6.830849132	6.657805827	6.484762522	6.311719217	6.138675912	5.965632607	5.792589303	5.619545998	6.063749238	6.507952478	6.952155718	7.396358958	7.840562198	8.284765438	8.728968678	9.173171918	9.617375158	10.0615784	10.50578164	10.94998488	11.39418812	11.83839136	12.2825946	12.72679784	13.17100108
11.10469329	10.92726431	10.74983533	10.57240635	10.39497737	10.21754839	10.04011941	9.862690435	9.685261455	9.507832475	9.330403495	9.152974515	8.975545535	8.798116555	8.620687575	8.443258595	8.265829616	8.088400636	7.910971656	7.733542676	7.556113696	7.378684716	7.201255736	7.023826756	6.846397776	6.668968797	6.491539817	6.314110837	6.136681857	5.959252877	5.781823897	5.604394917	5.426965937	5.862940164	6.298914391	6.734888618	7.170862846	7.606837073	8.0428113	8.478785527	8.914759754	9.350733981	9.786708208	10.22268244	10.65865666	11.09463089	11.53060512	11.96657934	12.40255357	12.8385278
11.05245483	10.87064018	10.68882552	10.50701087	10.32519621	10.14338156	9.961566904	9.779752249	9.597937594	9.41612294	9.234308285	9.05249363	8.870678975	8.68886432	8.507049665	8.32523501	8.143420355	7.9616057	7.779791045	7.597976391	7.416161736	7.234347081	7.052532426	6.870717771	6.688903116	6.507088461	6.325273806	6.143459151	5.961644496	5.779829842	5.598015187	5.416200532	5.234385877	5.662131091	6.089876305	6.517621519	6.945366733	7.373111948	7.800857162	8.228602376	8.65634759	9.084092804	9.511838018	9.939583233	10.36732845	10.79507366	11.22281888	11.65056409	12.0783093	12.50605452
11.00021637	10.81401604	10.62781571	10.44161538	10.25541505	10.06921472	9.883014394	9.696814064	9.510613734	9.324413404	9.138213074	8.952012744	8.765812415	8.579612085	8.393411755	8.207211425	8.021011095	7.834810765	7.648610435	7.462410105	7.276209775	7.090009445	6.903809115	6.717608786	6.531408456	6.345208126	6.159007796	5.972807466	5.786607136	5.600406806	5.414206476	5.228006146	5.041805816	5.461322018	5.880838219	6.30035442	6.719870621	7.139386823	7.558903024	7.978419225	8.397935426	8.817451628	9.236967829	9.65648403	10.07600023	10.49551643	10.91503263	11.33454884	11.75406504	12.17358124
10.94797791	10.75739191	10.5668059	10.3762199	10.18563389	9.995047889	9.804461884	9.613875879	9.423289874	9.232703869	9.042117864	8.851531859	8.660945854	8.470359849	8.279773844	8.08918784	7.898601835	7.70801583	7.517429825	7.32684382	7.136257815	6.94567181	6.755085805	6.5644998	6.373913795	6.18332779	5.992741785	5.802155781	5.611569776	5.420983771	5.230397766	5.039811761	4.849225756	5.260512944	5.671800133	6.083087321	6.494374509	6.905661698	7.316948886	7.728236074	8.139523263	8.550810451	8.962097639	9.373384828	9.784672016	10.1959592	10.60724639	11.01853358	11.42982077	11.84110796
10.89573945	10.70076777	10.50579609	10.31082441	10.11585273	9.920881053	9.725909374	9.530937694	9.335966014	9.140994334	8.946022654	8.751050974	8.556079294	8.361107614	8.166135934	7.971164254	7.776192574	7.581220894	7.386249214	7.191277535	6.996305855	6.801334175	6.606362495	6.411390815	6.216419135	6.021447455	5.826475775	5.631504095	5.436532415	5.241560735	5.046589055	4.851617375	4.656645696	5.059703871	5.462762046	5.865820222	6.268878397	6.671936573	7.074994748	7.478052924	7.881111099	8.284169274	8.68722745	9.090285625	9.493343801	9.896401976	10.29946015	10.70251833	11.1055765	11.50863468
10.84350099	10.64414364	10.44478628	10.24542893	10.04607157	9.846714218	9.647356863	9.447999508	9.248642153	9.049284798	8.849927444	8.650570089	8.451212734	8.251855379	8.052498024	7.853140669	7.653783314	7.454425959	7.255068604	7.055711249	6.856353894	6.656996539	6.457639184	6.258281829	6.058924475	5.85956712	5.660209765	5.46085241	5.261495055	5.0621377	4.862780345	4.66342299	4.464065635	4.858894798	5.25372396	5.648553123	6.043382285	6.438211448	6.83304061	7.227869773	7.622698935	8.017528098	8.41235726	8.807186423	9.202015585	9.596844748	9.99167391	10.38650307	10.78133224	11.1761614
10.79126253	10.5875195	10.38377647	10.18003344	9.976290413	9.772547383	9.568804353	9.365061323	9.161318293	8.957575263	8.753832233	8.550089203	8.346346173	8.142603143	7.938860114	7.735117084	7.531374054	7.327631024	7.123887994	6.920144964	6.716401934	6.512658904	6.308915874	6.105172844	5.901429814	5.697686784	5.493943754	5.290200724	5.086457694	4.882714664	4.678971635	4.475228605	4.271485575	4.658085724	5.044685874	5.431286024	5.817886173	6.204486323	6.591086472	6.977686622	7.364286772	7.750886921	8.137487071	8.52408722	8.91068737	9.29728752	9.683887669	10.07048782	10.45708797	10.84368812
10.73902407	10.53089537	10.32276666	10.11463796	9.906509253	9.698380548	9.490251843	9.282123138	9.073994433	8.865865728	8.657737023	8.449608318	8.241479613	8.033350908	7.825222203	7.617093498	7.408964793	7.200836088	6.992707383	6.784578679	6.576449974	6.368321269	6.160192564	5.952063859	5.743935154	5.535806449	5.327677744	5.119549039	4.911420334	4.703291629	4.495162924	4.287034219	4.078905514	4.457276651	4.835647788	5.214018924	5.592390061	5.970761198	6.349132334	6.727503471	7.105874608	7.484245745	7.862616881	8.240988018	8.619359155	8.997730291	9.376101428	9.754472565	10.1328437	10.51121484
10.68678561	10.47427123	10.26175685	10.04924247	9.836728092	9.624213712	9.411699333	9.199184953	8.986670573	8.774156193	8.561641813	8.349127433	8.136613053	7.924098673	7.711584293	7.499069913	7.286555533	7.074041153	6.861526773	6.649012393	6.436498013	6.223983633	6.011469253	5.798954873	5.586440493	5.373926113	5.161411734	4.948897354	4.736382974	4.523868594	4.311354214	4.098839834	3.886325454	4.256467578	4.626609701	4.996751825	5.366893949	5.737036073	6.107178197	6.47732032	6.847462444	7.217604568	7.587746692	7.957888816	8.328030939	8.698173063	9.068315187	9.438457311	9.808599435	10.17874156
10.63454715	10.4176471	10.20074704	9.983846987	9.766946932	9.550046877	9.333146822	9.116246767	8.899346712	8.682446657	8.465546602	8.248646548	8.031746493	7.814846438	7.597946383	7.381046328	7.164146273	6.947246218	6.730346163	6.513446108	6.296546053	6.079645998	5.862745943	5.645845888	5.428945833	5.212045778	4.995145723	4.778245668	4.561345613	4.344445558	4.127545503	3.910645448	3.693745393	4.055658504	4.417571615	4.779484726	5.141397837	5.503310948	5.865224059	6.22713717	6.58905028	6.950963391	7.312876502	7.674789613	8.036702724	8.398615835	8.760528946	9.122442057	9.484355168	9.846268278
10.58230869	10.36102296	10.13973723	9.918451502	9.697165772	9.475880042	9.254594312	9.033308582	8.812022852	8.590737122	8.369451392	8.148165662	7.926879932	7.705594202	7.484308472	7.263022742	7.041737012	6.820451282	6.599165552	6.377879822	6.156594093	5.935308363	5.714022633	5.492736903	5.271451173	5.050165443	4.828879713	4.607593983	4.386308253	4.165022523	3.943736793	3.722451063	3.501165333	3.854849431	4.208533529	4.562217627	4.915901725	5.269585823	5.623269921	5.976954019	6.330638117	6.684322215	7.038006313	7.391690411	7.745374509	8.099058607	8.452742705	8.806426803	9.160110901	9.513794999
10.53902437	10.31668801	10.09435165	9.872015293	9.649678934	9.427342574	9.205006215	8.982669855	8.760333495	8.537997136	8.315660776	8.093324417	7.870988057	7.648651698	7.426315338	7.203978979	6.981642619	6.759306259	6.5369699	6.31463354	6.092297181	5.869960821	5.647624462	5.425288102	5.202951742	4.980615383	4.758279023	4.535942664	4.313606304	4.091269945	3.868933585	3.646597226	3.424260866	3.787735695	4.151210525	4.514685354	4.878160183	5.241635013	5.605109842	5.968584672	6.332059501	6.69553433	7.05900916	7.422483989	7.785958818	8.149433648	8.512908477	8.876383306	9.239858136	9.603332965
10.49574005	10.27235306	10.04896607	9.825579085	9.602192095	9.378805106	9.155418117	8.932031128	8.708644139	8.48525715	8.261870161	8.038483171	7.815096182	7.591709193	7.368322204	7.144935215	6.921548226	6.698161236	6.474774247	6.251387258	6.028000269	5.80461328	5.581226291	5.357839301	5.134452312	4.911065323	4.687678334	4.464291345	4.240904356	4.017517367	3.794130377	3.570743388	3.347356399	3.72062196	4.093887521	4.467153081	4.840418642	5.213684203	5.586949764	5.960215324	6.333480885	6.706746446	7.080012007	7.453277567	7.826543128	8.199808689	8.57307425	8.94633981	9.319605371	9.692870932
10.45245573	10.22801811	10.00358049	9.779142876	9.554705257	9.330267638	9.10583002	8.881392401	8.656954782	8.432517163	8.208079545	7.983641926	7.759204307	7.534766688	7.31032907	7.085891451	6.861453832	6.637016213	6.412578595	6.188140976	5.963703357	5.739265738	5.51482812	5.290390501	5.065952882	4.841515263	4.617077645	4.392640026	4.168202407	3.943764788	3.71932717	3.494889551	3.270451932	3.653508224	4.036564516	4.419620809	4.802677101	5.185733393	5.568789685	5.951845977	6.334902269	6.717958561	7.101014853	7.484071146	7.867127438	8.25018373	8.633240022	9.016296314	9.399352606	9.782408898
10.40917141	10.18368316	9.958194916	9.732706667	9.507218419	9.281730171	9.056241922	8.830753674	8.605265426	8.379777177	8.154288929	7.92880068	7.703312432	7.477824184	7.252335935	7.026847687	6.801359439	6.57587119	6.350382942	6.124894694	5.899406445	5.673918197	5.448429949	5.2229417	4.997453452	4.771965204	4.546476955	4.320988707	4.095500459	3.87001221	3.644523962	3.419035713	3.193547465	3.586394489	3.979241512	4.372088536	4.764935559	5.157782583	5.550629606	5.94347663	6.336323653	6.729170677	7.1220177	7.514864724	7.907711747	8.300558771	8.693405794	9.086252818	9.479099841	9.871946865
10.36588709	10.13934821	9.912809337	9.686270459	9.459731581	9.233192703	9.006653825	8.780114947	8.553576069	8.327037191	8.100498313	7.873959435	7.647420557	7.420881679	7.194342801	6.967803923	6.741265045	6.514726167	6.288187289	6.061648411	5.835109534	5.608570656	5.382031778	5.1554929	4.928954022	4.702415144	4.475876266	4.249337388	4.02279851	3.796259632	3.569720754	3.343181876	3.116642998	3.519280753	3.921918508	4.324556263	4.727194018	5.129831773	5.532469528	5.935107283	6.337745037	6.740382792	7.143020547	7.545658302	7.948296057	8.350933812	8.753571567	9.156209322	9.558847077	9.961484832
10.32260277	10.09501327	9.867423758	9.63983425	9.412244742	9.184655235	8.957065727	8.72947622	8.501886712	8.274297205	8.046707697	7.81911819	7.591528682	7.363939175	7.136349667	6.908760159	6.681170652	6.453581144	6.225991637	5.998402129	5.770812622	5.543223114	5.315633607	5.088044099	4.860454592	4.632865084	4.405275576	4.177686069	3.950096561	3.722507054	3.494917546	3.267328039	3.039738531	3.452167018	3.864595504	4.27702399	4.689452476	5.101880963	5.514309449	5.926737935	6.339166422	6.751594908	7.164023394	7.57645188	7.988880367	8.401308853	8.813737339	9.226165826	9.638594312	10.0510228
10.27931845	10.05067832	9.822038178	9.593398041	9.364757904	9.136117767	8.90747763	8.678837493	8.450197356	8.221557218	7.992917081	7.764276944	7.535636807	7.30699667	7.078356533	6.849716396	6.621076259	6.392436121	6.163795984	5.935155847	5.70651571	5.477875573	5.249235436	5.020595299	4.791955161	4.563315024	4.334674887	4.10603475	3.877394613	3.648754476	3.420114339	3.191474201	2.962834064	3.385053282	3.8072725	4.229491717	4.651710935	5.073930153	5.49614937	5.918368588	6.340587806	6.762807023	7.185026241	7.607245459	8.029464676	8.451683894	8.873903112	9.296122329	9.718341547	10.14056076
10.23603413	10.00634337	9.776652599	9.546961833	9.317271066	9.087580299	8.857889532	8.628198766	8.398507999	8.168817232	7.939126466	7.709435699	7.479744932	7.250054165	7.020363399	6.790672632	6.560981865	6.331291098	6.101600332	5.871909565	5.642218798	5.412528031	5.182837265	4.953146498	4.723455731	4.493764964	4.264074198	4.034383431	3.804692664	3.575001898	3.345311131	3.115620364	2.885929597	3.317939546	3.749949495	4.181959445	4.613969394	5.045979343	5.477989292	5.909999241	6.34200919	6.774019139	7.206029088	7.638039037	8.070048986	8.502058935	8.934068884	9.366078833	9.798088782	10.23009873
10.19274981	9.962008417	9.73126702	9.500525624	9.269784228	9.039042831	8.808301435	8.577560039	8.346818642	8.116077246	7.88533585	7.654594453	7.423853057	7.193111661	6.962370264	6.731628868	6.500887472	6.270146075	6.039404679	5.808663283	5.577921886	5.34718049	5.116439094	4.885697697	4.654956301	4.424214905	4.193473508	3.962732112	3.731990716	3.501249319	3.270507923	3.039766527	2.80902513	3.250825811	3.692626491	4.134427172	4.576227852	5.018028533	5.459829213	5.901629894	6.343430574	6.785231254	7.227031935	7.668832615	8.110633296	8.552433976	8.994234657	9.436035337	9.877836018	10.3196367
10.14946549	9.917673467	9.685881441	9.454089415	9.222297389	8.990505363	8.758713338	8.526921312	8.295129286	8.06333726	7.831545234	7.599753208	7.367961182	7.136169156	6.90437713	6.672585104	6.440793078	6.209001052	5.977209026	5.745417	5.513624975	5.281832949	5.050040923	4.818248897	4.586456871	4.354664845	4.122872819	3.891080793	3.659288767	3.427496741	3.195704715	2.963912689	2.732120663	3.183712075	3.635303487	4.086894899	4.538486311	4.990077723	5.441669134	5.893260546	6.344851958	6.79644337	7.248034782	7.699626194	8.151217605	8.602809017	9.054400429	9.505991841	9.957583253	10.40917466
10.10618117	9.873338518	9.640495862	9.407653207	9.174810551	8.941967896	8.70912524	8.476282585	8.243439929	8.010597274	7.777754618	7.544911962	7.312069307	7.079226651	6.846383996	6.61354134	6.380698685	6.147856029	5.915013374	5.682170718	5.449328063	5.216485407	4.983642752	4.750800096	4.517957441	4.285114785	4.05227213	3.819429474	3.586586819	3.353744163	3.120901508	2.888058852	2.655216196	3.11659834	3.577980483	4.039362626	4.500744769	4.962126913	5.423509056	5.884891199	6.346273342	6.807655485	7.269037629	7.730419772	8.191801915	8.653184058	9.114566202	9.575948345	10.03733049	10.49871263
10.06289685	9.829003568	9.595110283	9.361216998	9.127323713	8.893430428	8.659537143	8.425643858	8.191750572	7.957857287	7.723964002	7.490070717	7.256177432	7.022284147	6.788390862	6.554497577	6.320604291	6.086711006	5.852817721	5.618924436	5.385031151	5.151137866	4.917244581	4.683351296	4.44945801	4.215564725	3.98167144	3.747778155	3.51388487	3.279991585	3.0460983	2.812205015	2.57831173	3.049484604	3.520657479	3.991830353	4.463003228	4.934176103	5.405348977	5.876521852	6.347694726	6.818867601	7.290040476	7.76121335	8.232386225	8.703559099	9.174731974	9.645904849	10.11707772	10.5882506
10.01961253	9.784668619	9.549724704	9.314780789	9.079836875	8.84489296	8.609949045	8.37500513	8.140061216	7.905117301	7.670173386	7.435229472	7.200285557	6.965341642	6.730397727	6.495453813	6.260509898	6.025565983	5.790622069	5.555678154	5.320734239	5.085790324	4.85084641	4.615902495	4.38095858	4.146014666	3.911070751	3.676126836	3.441182921	3.206239007	2.971295092	2.736351177	2.501407263	2.982370869	3.463334475	3.944298081	4.425261687	4.906225293	5.387188899	5.868152505	6.349116111	6.830079717	7.311043323	7.792006929	8.272970535	8.753934141	9.234897747	9.715861353	10.19682496	10.67778856
9.976328214	9.740333669	9.504339125	9.268344581	9.032350036	8.796355492	8.560360948	8.324366403	8.088371859	7.852377315	7.61638277	7.380388226	7.144393682	6.908399138	6.672404593	6.436410049	6.200415505	5.96442096	5.728426416	5.492431872	5.256437327	5.020442783	4.784448239	4.548453694	4.31245915	4.076464606	3.840470062	3.604475517	3.368480973	3.132486429	2.896491884	2.66049734	2.424502796	2.915257133	3.40601147	3.896765808	4.387520145	4.878274483	5.36902882	5.859783157	6.350537495	6.841291832	7.332046169	7.822800507	8.313554844	8.804309182	9.295063519	9.785817856	10.27657219	10.76732653
9.933043894	9.69599872	9.458953546	9.221908372	8.984863198	8.747818024	8.51077285	8.273727676	8.036682502	7.799637329	7.562592155	7.325546981	7.088501807	6.851456633	6.614411459	6.377366285	6.140321111	5.903275937	5.666230763	5.429185589	5.192140416	4.955095242	4.718050068	4.481004894	4.24395972	4.006914546	3.769869372	3.532824198	3.295779024	3.05873385	2.821688677	2.584643503	2.347598329	2.848143397	3.348688466	3.849233535	4.349778604	4.850323673	5.350868741	5.85141381	6.351958879	6.852503948	7.353049016	7.853594085	8.354139154	8.854684223	9.355229291	9.85577436	10.35631943	10.8568645
9.889759574	9.65166377	9.413567967	9.175472163	8.93737636	8.699280556	8.461184753	8.223088949	7.984993146	7.746897342	7.508801539	7.270705735	7.032609932	6.794514128	6.556418325	6.318322521	6.080226718	5.842130914	5.604035111	5.365939307	5.127843504	4.8897477	4.651651897	4.413556093	4.17546029	3.937364486	3.699268683	3.461172879	3.223077076	2.984981272	2.746885469	2.508789665	2.270693862	2.781029662	3.291365462	3.801701262	4.312037062	4.822372863	5.332708663	5.843044463	6.353380263	6.863716063	7.374051863	7.884387663	8.394723464	8.905059264	9.415395064	9.925730864	10.43606666	10.94640246
9.846475254	9.607328821	9.368182388	9.129035955	8.889889522	8.650743088	8.411596655	8.172450222	7.933303789	7.694157356	7.455010923	7.21586449	6.976718057	6.737571624	6.498425191	6.259278757	6.020132324	5.780985891	5.541839458	5.302693025	5.063546592	4.824400159	4.585253726	4.346107293	4.10696086	3.867814426	3.628667993	3.38952156	3.150375127	2.911228694	2.672082261	2.432935828	2.193789395	2.713915926	3.234042458	3.754168989	4.274295521	4.794422052	5.314548584	5.834675116	6.354801647	6.874928179	7.39505471	7.915181242	8.435307773	8.955434305	9.475560836	9.995687368	10.5158139	11.03594043
9.803190934	9.562993871	9.322796809	9.082599746	8.842402683	8.602205621	8.362008558	8.121811495	7.881614433	7.64141737	7.401220307	7.161023244	6.920826182	6.680629119	6.440432056	6.200234994	5.960037931	5.719840868	5.479643806	5.239446743	4.99924968	4.759052617	4.518855555	4.278658492	4.038461429	3.798264367	3.558067304	3.317870241	3.077673179	2.837476116	2.597279053	2.357081991	2.116884928	2.646802191	3.176719454	3.706636717	4.23655398	4.766471242	5.296388505	5.826305768	6.356223031	6.886140294	7.416057557	7.94597482	8.475892083	9.005809346	9.535726609	10.06564387	10.59556113	11.1254784
9.759906614	9.518658922	9.27741123	9.036163537	8.794915845	8.553668153	8.31242046	8.071172768	7.829925076	7.588677384	7.347429691	7.106181999	6.864934307	6.623686614	6.382438922	6.14119123	5.899943538	5.658695845	5.417448153	5.176200461	4.934952768	4.693705076	4.452457384	4.211209692	3.969961999	3.728714307	3.487466615	3.246218922	3.00497123	2.763723538	2.522475845	2.281228153	2.039980461	2.579688455	3.11939645	3.659104444	4.198812438	4.738520432	5.278228427	5.817936421	6.357644415	6.89735241	7.437060404	7.976768398	8.516476393	9.056184387	9.595892381	10.13560038	10.67530837	11.21501636
9.716622294	9.474323972	9.232025651	8.989727329	8.747429007	8.505130685	8.262832363	8.020534041	7.778235719	7.535937397	7.293639075	7.051340754	6.809042432	6.56674411	6.324445788	6.082147466	5.839849144	5.597550822	5.3552525	5.112954178	4.870655857	4.628357535	4.386059213	4.143760891	3.901462569	3.659164247	3.416865925	3.174567603	2.932269282	2.68997096	2.447672638	2.205374316	1.963075994	2.51257472	3.062073445	3.611572171	4.161070897	4.710569622	5.260068348	5.809567074	6.3590658	6.908564525	7.458063251	8.007561977	8.557060702	9.106559428	9.656058154	10.20555688	10.75505561	11.30455433
9.673337974	9.429989023	9.186640071	8.94329112	8.699942169	8.456593217	8.213244266	7.969895314	7.726546363	7.483197411	7.23984846	6.996499508	6.753150557	6.509801605	6.266452654	6.023103702	5.779754751	5.536405799	5.293056848	5.049707896	4.806358945	4.563009993	4.319661042	4.07631209	3.832963139	3.589614187	3.346265236	3.102916284	2.859567333	2.616218381	2.37286943	2.129520478	1.886171527	2.445460984	3.004750441	3.564039898	4.123329355	4.682618812	5.241908269	5.801197727	6.360487184	6.919776641	7.479066098	8.038355555	8.597645012	9.156934469	9.716223926	10.27551338	10.83480284	11.3940923
9.630053655	9.385654073	9.141254492	8.896854911	8.65245533	8.408055749	8.163656168	7.919256587	7.674857006	7.430457425	7.186057844	6.941658263	6.697258682	6.452859101	6.208459519	5.964059938	5.719660357	5.475260776	5.230861195	4.986461614	4.742062033	4.497662452	4.253262871	4.00886329	3.764463709	3.520064128	3.275664547	3.031264965	2.786865384	2.542465803	2.298066222	2.053666641	1.80926706	2.378347249	2.947427437	3.516507625	4.085587814	4.654668002	5.223748191	5.792828379	6.361908568	6.930988756	7.500068945	8.069149133	8.638229322	9.20730951	9.776389699	10.34546989	10.91455008	11.48363026
9.586769335	9.341319124	9.095868913	8.850418703	8.604968492	8.359518281	8.114068071	7.86861786	7.623167649	7.377717439	7.132267228	6.886817017	6.641366807	6.395916596	6.150466385	5.905016175	5.659565964	5.414115753	5.168665543	4.923215332	4.677765121	4.432314911	4.1868647	3.941414489	3.695964279	3.450514068	3.205063857	2.959613646	2.714163436	2.468713225	2.223263014	1.977812804	1.732362593	2.311233513	2.890104433	3.468975353	4.047846273	4.626717192	5.205588112	5.784459032	6.363329952	6.942200872	7.521071792	8.099942711	8.678813631	9.257684551	9.836555471	10.41542639	10.99429731	11.57316823
9.543485015	9.296984175	9.050483334	8.803982494	8.557481654	8.310980813	8.064479973	7.817979133	7.571478293	7.324977452	7.078476612	6.831975772	6.585474932	6.338974091	6.092473251	5.845972411	5.59947157	5.35297073	5.10646989	4.85996905	4.613468209	4.366967369	4.120466529	3.873965689	3.627464848	3.380964008	3.134463168	2.887962328	2.641461487	2.394960647	2.148459807	1.901958966	1.655458126	2.244119777	2.832781429	3.42144308	4.010104731	4.598766382	5.187428034	5.776089685	6.364751336	6.953412987	7.542074639	8.13073629	8.719397941	9.308059592	9.896721243	10.48538289	11.07404455	11.6627062
9.500200695	9.252649225	9.005097755	8.757546285	8.509994815	8.262443346	8.014891876	7.767340406	7.519788936	7.272237466	7.024685996	6.777134526	6.529583057	6.282031587	6.034480117	5.786928647	5.539377177	5.291825707	5.044274237	4.796722767	4.549171298	4.301619828	4.054068358	3.806516888	3.558965418	3.311413948	3.063862478	2.816311009	2.568759539	2.321208069	2.073656599	1.826105129	1.578553659	2.177006042	2.775458424	3.373910807	3.97236319	4.570815572	5.169267955	5.767720338	6.36617272	6.964625103	7.563077485	8.161529868	8.759982251	9.358434633	9.956887016	10.5553394	11.15379178	11.75224416
9.456916375	9.208314276	8.959712176	8.711110077	8.462507977	8.213905878	7.965303778	7.716701679	7.468099579	7.21949748	6.97089538	6.722293281	6.473691182	6.225089082	5.976486983	5.727884883	5.479282784	5.230680684	4.982078585	4.733476485	4.484874386	4.236272286	3.987670187	3.739068087	3.490465988	3.241863889	2.993261789	2.74465969	2.49605759	2.247455491	1.998853391	1.750251292	1.501649192	2.109892306	2.71813542	3.326378534	3.934621648	4.542864762	5.151107876	5.75935099	6.367594104	6.975837218	7.584080332	8.192323446	8.80056656	9.408809674	10.01705279	10.6252959	11.23353902	11.84178213
9.413632055	9.163979326	8.914326597	8.664673868	8.415021139	8.16536841	7.915715681	7.666062952	7.416410223	7.166757494	6.917104765	6.667452036	6.417799306	6.168146577	5.918493848	5.668841119	5.41918839	5.169535661	4.919882932	4.670230203	4.420577474	4.170924745	3.921272016	3.671619287	3.421966558	3.172313829	2.9226611	2.673008371	2.423355642	2.173702912	1.924050183	1.674397454	1.424744725	2.042778571	2.660812416	3.278846261	3.896880107	4.514913952	5.132947798	5.750981643	6.369015488	6.987049334	7.605083179	8.223117025	8.84115087	9.459184715	10.07721856	10.69525241	11.31328625	11.9313201
9.370347735	9.119644377	8.868941018	8.618237659	8.367534301	8.116830942	7.866127583	7.615424225	7.364720866	7.114017507	6.863314149	6.61261079	6.361907431	6.111204073	5.860500714	5.609797355	5.359093997	5.108390638	4.85768728	4.606983921	4.356280562	4.105577204	3.854873845	3.604170486	3.353467128	3.102763769	2.85206041	2.601357052	2.350653693	2.099950334	1.849246976	1.598543617	1.347840258	1.975664835	2.603489412	3.231313989	3.859138565	4.486963142	5.114787719	5.742612296	6.370436873	6.998261449	7.626086026	8.253910603	8.88173518	9.509559757	10.13738433	10.76520891	11.39303349	12.02085806
9.327063415	9.075309427	8.823555439	8.571801451	8.320047462	8.068293474	7.816539486	7.564785498	7.313031509	7.061277521	6.809523533	6.557769545	6.306015556	6.054261568	5.80250758	5.550753592	5.298999603	5.047245615	4.795491627	4.543737639	4.29198365	4.040229662	3.788475674	3.536721686	3.284967697	3.033213709	2.781459721	2.529705733	2.277951744	2.026197756	1.774443768	1.52268978	1.270935791	1.9085511	2.546166408	3.183781716	3.821397024	4.459012332	5.09662764	5.734242949	6.371858257	7.009473565	7.647088873	8.284704181	8.922319489	9.559934798	10.19755011	10.83516541	11.47278072	12.11039603
9.283779096	9.030974478	8.77816986	8.525365242	8.272560624	8.019756006	7.766951388	7.514146771	7.261342153	7.008537535	6.755732917	6.502928299	6.250123681	5.997319064	5.744514446	5.491709828	5.23890521	4.986100592	4.733295974	4.480491356	4.227686739	3.974882121	3.722077503	3.469272885	3.216468267	2.963663649	2.710859032	2.458054414	2.205249796	1.952445178	1.69964056	1.446835942	1.194031324	1.841437364	2.488843404	3.136249443	3.783655483	4.431061522	5.078467562	5.725873601	6.373279641	7.02068568	7.66809172	8.31549776	8.962903799	9.610309839	10.25771588	10.90512192	11.55252796	12.199934
9.240494776	8.986639528	8.732784281	8.478929033	8.225073786	7.971218538	7.717363291	7.463508044	7.209652796	6.955797549	6.701942301	6.448087054	6.194231806	5.940376559	5.686521311	5.432666064	5.178810817	4.924955569	4.671100322	4.417245074	4.163389827	3.909534579	3.655679332	3.401824085	3.147968837	2.89411359	2.640258342	2.386403095	2.132547847	1.8786926	1.624837352	1.370982105	1.117126858	1.774323628	2.431520399	3.08871717	3.745913941	4.403110712	5.060307483	5.717504254	6.374701025	7.031897796	7.689094567	8.346291338	9.003488109	9.66068488	10.31788165	10.97507842	11.63227519	12.28947196
9.197210456	8.942304579	8.687398702	8.432492825	8.177586948	7.922681071	7.667775194	7.412869317	7.15796344	6.903057562	6.648151685	6.393245808	6.138339931	5.883434054	5.628528177	5.3736223	5.118716423	4.863810546	4.608904669	4.353998792	4.099092915	3.844187038	3.589281161	3.334375284	3.079469407	2.82456353	2.569657653	2.314751776	2.059845899	1.804940022	1.550034145	1.295128268	1.040222391	1.707209893	2.374197395	3.041184898	3.7081724	4.375159902	5.042147405	5.709134907	6.376122409	7.043109911	7.710097414	8.377084916	9.044072418	9.711059921	10.37804742	11.04503493	11.71202243	12.37900993
9.133279818	8.883887789	8.634495759	8.385103729	8.135711699	7.88631967	7.63692764	7.38753561	7.138143581	6.888751551	6.639359521	6.389967491	6.140575462	5.891183432	5.641791402	5.392399372	5.143007343	4.893615313	4.644223283	4.394831254	4.145439224	3.896047194	3.646655164	3.397263135	3.147871105	2.898479075	2.649087045	2.399695016	2.150302986	1.900910956	1.651518927	1.402126897	1.152734867	1.815438737	2.478142607	3.140846477	3.803550348	4.466254218	5.128958088	5.791661958	6.454365828	7.117069698	7.779773568	8.442477438	9.105181308	9.767885179	10.43058905	11.09329292	11.75599679	12.41870066
9.069349181	8.825470998	8.581592816	8.337714634	8.093836451	7.849958269	7.606080086	7.362201904	7.118323722	6.874445539	6.630567357	6.386689174	6.142810992	5.89893281	5.655054627	5.411176445	5.167298262	4.92342008	4.679541897	4.435663715	4.191785533	3.94790735	3.704029168	3.460150985	3.216272803	2.972394621	2.728516438	2.484638256	2.240760073	1.996881891	1.753003708	1.509125526	1.265247344	1.923667582	2.582087819	3.240508057	3.898928295	4.557348533	5.215768771	5.874189009	6.532609247	7.191029485	7.849449723	8.507869961	9.166290199	9.824710436	10.48313067	11.14155091	11.79997115	12.45839139
9.005418543	8.767054208	8.528689873	8.290325538	8.051961203	7.813596868	7.575232533	7.336868198	7.098503863	6.860139528	6.621775192	6.383410857	6.145046522	5.906682187	5.668317852	5.429953517	5.191589182	4.953224847	4.714860512	4.476496176	4.238131841	3.999767506	3.761403171	3.523038836	3.284674501	3.046310166	2.807945831	2.569581496	2.331217161	2.092852825	1.85448849	1.616124155	1.37775982	2.031896426	2.686033032	3.340169637	3.994306243	4.648442849	5.302579454	5.95671606	6.610852666	7.264989271	7.919125877	8.573262483	9.227399089	9.881535694	10.5356723	11.18980891	11.84394551	12.49808212
8.941487906	8.708637418	8.47578693	8.242936443	8.010085955	7.777235467	7.544384979	7.311534491	7.078684004	6.845833516	6.612983028	6.38013254	6.147282053	5.914431565	5.681581077	5.448730589	5.215880101	4.983029614	4.750179126	4.517328638	4.28447815	4.051627662	3.818777175	3.585926687	3.353076199	3.120225711	2.887375223	2.654524736	2.421674248	2.18882376	1.955973272	1.723122784	1.490272297	2.14012527	2.789978244	3.439831217	4.089684191	4.739537164	5.389390138	6.039243111	6.689096085	7.338949058	7.988802032	8.638655005	9.288507979	9.938360952	10.58821393	11.2380669	11.88791987	12.53777285
8.877557269	8.650220628	8.422883988	8.195547347	7.968210707	7.740874066	7.513537426	7.286200785	7.058864145	6.831527504	6.604190864	6.376854223	6.149517583	5.922180942	5.694844302	5.467507661	5.240171021	5.01283438	4.78549774	4.558161099	4.330824459	4.103487818	3.876151178	3.648814538	3.421477897	3.194141257	2.966804616	2.739467976	2.512131335	2.284794695	2.057458054	1.830121414	1.602784773	2.248354114	2.893923456	3.539492797	4.185062138	4.83063148	5.476200821	6.121770162	6.767339503	7.412908845	8.058478186	8.704047527	9.349616869	9.99518621	10.64075555	11.28632489	11.93189423	12.57746358
8.813626631	8.591803838	8.369981045	8.148158252	7.926335458	7.704512665	7.482689872	7.260867079	7.039044286	6.817221493	6.595398699	6.373575906	6.151753113	5.92993032	5.708107527	5.486284734	5.26446194	5.042639147	4.820816354	4.598993561	4.377170768	4.155347975	3.933525181	3.711702388	3.489879595	3.268056802	3.046234009	2.824411216	2.602588422	2.380765629	2.158942836	1.937120043	1.71529725	2.356582959	2.997868668	3.639154377	4.280440086	4.921725795	5.563011504	6.204297213	6.845582922	7.486868631	8.12815434	8.76944005	9.410725759	10.05201147	10.69329718	11.33458289	11.97586859	12.6171543
8.749695994	8.533387048	8.317078102	8.100769156	7.88446021	7.668151264	7.451842319	7.235533373	7.019224427	6.802915481	6.586606535	6.370297589	6.153988643	5.937679698	5.721370752	5.505061806	5.28875286	5.072443914	4.856134968	4.639826022	4.423517077	4.207208131	3.990899185	3.774590239	3.558281293	3.341972347	3.125663401	2.909354456	2.69304551	2.476736564	2.260427618	2.044118672	1.827809726	2.464811803	3.10181388	3.738815957	4.375818034	5.012820111	5.649822187	6.286824264	6.923826341	7.560828418	8.197830495	8.834832572	9.471834649	10.10883673	10.7458388	11.38284088	12.01984296	12.65684503
8.685765356	8.474970258	8.264175159	8.053380061	7.842584962	7.631789863	7.420994765	7.210199666	6.999404568	6.788609469	6.577814371	6.367019272	6.156224174	5.945429075	5.734633977	5.523838878	5.313043779	5.102248681	4.891453582	4.680658484	4.469863385	4.259068287	4.048273188	3.83747809	3.626682991	3.415887893	3.205092794	2.994297695	2.783502597	2.572707498	2.3619124	2.151117301	1.940322203	2.573040647	3.205759092	3.838477537	4.471195981	5.103914426	5.736632871	6.369351315	7.00206976	7.634788205	8.267506649	8.900225094	9.532943539	10.16566198	10.79838043	11.43109887	12.06381732	12.69653576
8.621834719	8.416553468	8.211272216	8.005990965	7.800709714	7.595428463	7.390147211	7.18486596	6.979584709	6.774303458	6.569022206	6.363740955	6.158459704	5.953178453	5.747897201	5.54261595	5.337334699	5.132053448	4.926772197	4.721490945	4.516209694	4.310928443	4.105647192	3.90036594	3.695084689	3.489803438	3.284522187	3.079240935	2.873959684	2.668678433	2.463397182	2.25811593	2.052834679	2.681269492	3.309704304	3.938139117	4.566573929	5.195008742	5.823443554	6.451878366	7.080313179	7.708747991	8.337182804	8.965617616	9.594052429	10.22248724	10.85092205	11.47935687	12.10779168	12.73622649
8.557904081	8.358136677	8.158369273	7.95860187	7.758834466	7.559067062	7.359299658	7.159532254	6.95976485	6.759997446	6.560230042	6.360462638	6.160695234	5.96092783	5.761160426	5.561393022	5.361625619	5.161858215	4.962090811	4.762323407	4.562556003	4.362788599	4.163021195	3.963253791	3.763486387	3.563718983	3.363951579	3.164184175	2.964416771	2.764649368	2.564881964	2.36511456	2.165347156	2.789498336	3.413649516	4.037800697	4.661951877	5.286103057	5.910254237	6.534405418	7.158556598	7.782707778	8.406858958	9.031010139	9.655161319	10.2793125	10.90346368	11.52761486	12.15176604	12.77591722
8.493973444	8.299719887	8.105466331	7.911212774	7.716959217	7.522705661	7.328452104	7.134198548	6.939944991	6.745691434	6.551437878	6.357184321	6.162930765	5.968677208	5.774423651	5.580170095	5.385916538	5.191662981	4.997409425	4.803155868	4.608902312	4.414648755	4.220395198	4.026141642	3.831888085	3.637634529	3.443380972	3.249127415	3.054873859	2.860620302	2.666366746	2.472113189	2.277859632	2.89772718	3.517594728	4.137462276	4.757329824	5.377197373	5.997064921	6.616932469	7.236800017	7.856667565	8.476535113	9.096402661	9.716270209	10.33613776	10.9560053	11.57587285	12.1957404	12.81560795
8.430042806	8.241303097	8.052563388	7.863823679	7.675083969	7.48634426	7.297604551	7.108864841	6.920125132	6.731385423	6.542645713	6.353906004	6.165166295	5.976426586	5.787686876	5.598947167	5.410207458	5.221467748	5.032728039	4.84398833	4.65524862	4.466508911	4.277769202	4.089029493	3.900289783	3.711550074	3.522810365	3.334070655	3.145330946	2.956591237	2.767851527	2.579111818	2.390372109	3.005956025	3.62153994	4.237123856	4.852707772	5.468291688	6.083875604	6.69945952	7.315043435	7.930627351	8.546211267	9.161795183	9.777379099	10.39296301	11.00854693	11.62413085	12.23971476	12.85529868
8.366112169	8.182886307	7.999660445	7.816434583	7.633208721	7.449982859	7.266756997	7.083531135	6.900305273	6.717079411	6.533853549	6.350627687	6.167401825	5.984175963	5.800950101	5.617724239	5.434498377	5.251272515	5.068046653	4.884820791	4.701594929	4.518369067	4.335143205	4.151917343	3.968691481	3.785465619	3.602239757	3.419013895	3.235788033	3.052562171	2.869336309	2.686110447	2.502884585	3.114184869	3.725485153	4.336785436	4.94808572	5.559386003	6.170686287	6.781986571	7.393286854	8.004587138	8.615887422	9.227187705	9.838487989	10.44978827	11.06108856	11.67238884	12.28368912	12.89498941
8.302181532	8.124469517	7.946757502	7.769045487	7.591333473	7.413621458	7.235909443	7.058197429	6.880485414	6.702773399	6.525061385	6.34734937	6.169637355	5.991925341	5.814213326	5.636501311	5.458789297	5.281077282	5.103365267	4.925653253	4.747941238	4.570229223	4.392517209	4.214805194	4.037093179	3.859381165	3.68166915	3.503957135	3.326245121	3.148533106	2.970821091	2.793109077	2.615397062	3.222413713	3.829430365	4.436447016	5.043463668	5.650480319	6.25749697	6.864513622	7.471530273	8.078546925	8.685563576	9.292580227	9.899596879	10.50661353	11.11363018	11.72064683	12.32766348	12.93468014
8.238250894	8.066052727	7.893854559	7.721656392	7.549458225	7.377260057	7.20506189	7.032863723	6.860665555	6.688467388	6.51626922	6.344071053	6.171872886	5.999674718	5.827476551	5.655278384	5.483080216	5.310882049	5.138683882	4.966485714	4.794287547	4.622089379	4.449891212	4.277693045	4.105494877	3.93329671	3.761098543	3.588900375	3.416702208	3.24450404	3.072305873	2.900107706	2.727909538	3.330642558	3.933375577	4.536108596	5.138841615	5.741574634	6.344307654	6.947040673	7.549773692	8.152506711	8.75523973	9.35797275	9.960705769	10.56343879	11.16617181	11.76890483	12.37163785	12.97437086
8.174320257	8.007635937	7.840951617	7.674267296	7.507582976	7.340898656	7.174214336	7.007530016	6.840845696	6.674161376	6.507477056	6.340792736	6.174108416	6.007424096	5.840739776	5.674055456	5.507371136	5.340686816	5.174002496	5.007318176	4.840633856	4.673949535	4.507265215	4.340580895	4.173896575	4.007212255	3.840527935	3.673843615	3.507159295	3.340474975	3.173790655	3.007106335	2.840422015	3.438871402	4.037320789	4.635770176	5.234219563	5.83266895	6.431118337	7.029567724	7.628017111	8.226466498	8.824915885	9.423365272	10.02181466	10.62026405	11.21871343	11.81716282	12.41561221	13.01406159
8.110389619	7.949219146	7.788048674	7.626878201	7.465707728	7.304537255	7.143366783	6.98219631	6.821025837	6.659855364	6.498684892	6.337514419	6.176343946	6.015173474	5.854003001	5.692832528	5.531662055	5.370491583	5.20932111	5.048150637	4.886980164	4.725809692	4.564639219	4.403468746	4.242298273	4.081127801	3.919957328	3.758786855	3.597616382	3.43644591	3.275275437	3.114104964	2.952934491	3.547100246	4.141266001	4.735431756	5.329597511	5.923763265	6.51792902	7.112094775	7.70626053	8.300426285	8.894592039	9.488757794	10.08292355	10.6770893	11.27125506	11.86542081	12.45958657	13.05375232
8.046458982	7.890802356	7.735145731	7.579489105	7.42383248	7.268175855	7.112519229	6.956862604	6.801205978	6.645549353	6.489892727	6.334236102	6.178579477	6.022922851	5.867266226	5.7116096	5.555952975	5.400296349	5.244639724	5.088983099	4.933326473	4.777669848	4.622013222	4.466356597	4.310699971	4.155043346	3.999386721	3.843730095	3.68807347	3.532416844	3.376760219	3.221103593	3.065446968	3.655329091	4.245211213	4.835093336	5.424975458	6.014857581	6.604739703	7.194621826	7.784503949	8.374386071	8.964268194	9.554150316	10.14403244	10.73391456	11.32379668	11.91367881	12.50356093	13.09344305
7.982528344	7.832385566	7.682242788	7.53210001	7.381957232	7.231814454	7.081671676	6.931528897	6.781386119	6.631243341	6.481100563	6.330957785	6.180815007	6.030672229	5.880529451	5.730386672	5.580243894	5.430101116	5.279958338	5.12981556	4.979672782	4.829530004	4.679387226	4.529244448	4.379101669	4.228958891	4.078816113	3.928673335	3.778530557	3.628387779	3.478245001	3.328102223	3.177959444	3.763557935	4.349156425	4.934754916	5.520353406	6.105951896	6.691550387	7.277148877	7.862747368	8.448345858	9.033944348	9.619542839	10.20514133	10.79073982	11.37633831	11.9619368	12.54753529	13.13313378
7.918597707	7.773968776	7.629339845	7.484710914	7.340081984	7.195453053	7.050824122	6.906195191	6.76156626	6.61693733	6.472308399	6.327679468	6.183050537	6.038421606	5.893792676	5.749163745	5.604534814	5.459905883	5.315276952	5.170648021	5.026019091	4.88139016	4.736761229	4.592132298	4.447503367	4.302874437	4.158245506	4.013616575	3.868987644	3.724358713	3.579729783	3.435100852	3.290471921	3.871786779	4.453101637	5.034416496	5.615731354	6.197046212	6.77836107	7.359675928	7.940990786	8.522305645	9.103620503	9.684935361	10.26625022	10.84756508	11.42887994	12.01019479	12.59150965	13.17282451
7.854667069	7.715551986	7.576436902	7.437321819	7.298206735	7.159091652	7.019976568	6.880861485	6.741746401	6.602631318	6.463516234	6.324401151	6.185286067	6.046170984	5.9070559	5.767940817	5.628825733	5.48971065	5.350595566	5.211480483	5.072365399	4.933250316	4.794135232	4.655020149	4.515905065	4.376789982	4.237674898	4.098559815	3.959444731	3.820329648	3.681214565	3.542099481	3.402984398	3.980015623	4.557046849	5.134078075	5.711109301	6.288140527	6.865171753	7.442202979	8.019234205	8.596265431	9.173296657	9.750327883	10.32735911	10.90439034	11.48142156	12.05845279	12.63548401	13.21251524
7.790736432	7.657135196	7.52353396	7.389932723	7.256331487	7.122730251	6.989129015	6.855527779	6.721926542	6.588325306	6.45472407	6.321122834	6.187521598	6.053920362	5.920319125	5.786717889	5.653116653	5.519515417	5.385914181	5.252312944	5.118711708	4.985110472	4.851509236	4.717908	4.584306764	4.450705527	4.317104291	4.183503055	4.049901819	3.916300583	3.782699346	3.64909811	3.515496874	4.088244468	4.660992062	5.233739655	5.806487249	6.379234843	6.951982437	7.52473003	8.097477624	8.670225218	9.242972812	9.815720405	10.388468	10.96121559	11.53396319	12.10671078	12.67945837	13.25220597
7.726805794	7.598718406	7.470631017	7.342543628	7.214456239	7.08636885	6.958281461	6.830194072	6.702106684	6.574019295	6.445931906	6.317844517	6.189757128	6.061669739	5.93358235	5.805494961	5.677407573	5.549320184	5.421232795	5.293145406	5.165058017	5.036970628	4.908883239	4.78079585	4.652708462	4.524621073	4.396533684	4.268446295	4.140358906	4.012271517	3.884184128	3.756096739	3.628009351	4.196473312	4.764937274	5.333401235	5.901865197	6.470329158	7.03879312	7.607257081	8.175721043	8.744185004	9.312648966	9.881112928	10.44957689	11.01804085	11.58650481	12.15496877	12.72343274	13.2918967
7.662875157	7.540301615	7.417728074	7.295154532	7.172580991	7.050007449	6.927433908	6.804860366	6.682286825	6.559713283	6.437139741	6.3145662	6.191992658	6.069419117	5.946845575	5.824272034	5.701698492	5.57912495	5.456551409	5.333977867	5.211404326	5.088830784	4.966257243	4.843683701	4.72111016	4.598536618	4.475963076	4.353389535	4.230815993	4.108242452	3.98566891	3.863095369	3.740521827	4.304702156	4.868882486	5.433062815	5.997243144	6.561423474	7.125603803	7.689784132	8.253964462	8.818144791	9.38232512	9.94650545	10.51068578	11.07486611	11.63904644	12.20322677	12.7674071	13.33158743
7.59894452	7.481884825	7.364825131	7.247765437	7.130705743	7.013646048	6.896586354	6.77952666	6.662466966	6.545407271	6.428347577	6.311287883	6.194228189	6.077168494	5.9601088	5.843049106	5.725989412	5.608929717	5.491870023	5.374810329	5.257750635	5.14069094	5.023631246	4.906571552	4.789511858	4.672452163	4.555392469	4.438332775	4.321273081	4.204213386	4.087153692	3.970093998	3.853034304	4.412931001	4.972827698	5.532724395	6.092621092	6.652517789	7.212414486	7.772311184	8.332207881	8.892104578	9.452001275	10.01189797	10.57179467	11.13169137	11.69158806	12.25148476	12.81138146	13.37127815
7.535013882	7.423468035	7.311922188	7.200376341	7.088830494	6.977284647	6.865738801	6.754192954	6.642647107	6.53110126	6.419555413	6.308009566	6.196463719	6.084917872	5.973372025	5.861826178	5.750280331	5.638734484	5.527188637	5.41564279	5.304096943	5.192551096	5.081005249	4.969459403	4.857913556	4.746367709	4.634821862	4.523276015	4.411730168	4.300184321	4.188638474	4.077092627	3.96554678	4.521159845	5.07677291	5.632385975	6.18799904	6.743612105	7.29922517	7.854838235	8.4104513	8.966064364	9.521677429	10.07729049	10.63290356	11.18851662	11.74412969	12.29974275	12.85535582	13.41096888
7.471083245	7.365051245	7.259019245	7.152987246	7.046955246	6.940923247	6.834891247	6.728859247	6.622827248	6.516795248	6.410763248	6.304731249	6.198699249	6.09266725	5.98663525	5.88060325	5.774571251	5.668539251	5.562507251	5.456475252	5.350443252	5.244411253	5.138379253	5.032347253	4.926315254	4.820283254	4.714251254	4.608219255	4.502187255	4.396155256	4.290123256	4.184091256	4.078059257	4.629388689	5.180718122	5.732047555	6.283376988	6.83470642	7.386035853	7.937365286	8.488694718	9.040024151	9.591353584	10.14268302	10.69401245	11.24534188	11.79667131	12.34800075	12.89933018	13.45065961
7.407152607	7.306634455	7.206116303	7.10559815	7.005079998	6.904561846	6.804043693	6.703525541	6.603007389	6.502489236	6.401971084	6.301452932	6.200934779	6.100416627	5.999898475	5.899380323	5.79886217	5.698344018	5.597825866	5.497307713	5.396789561	5.296271409	5.195753256	5.095235104	4.994716952	4.894198799	4.793680647	4.693162495	4.592644342	4.49212619	4.391608038	4.291089885	4.190571733	4.737617534	5.284663334	5.831709135	6.378754935	6.925800736	7.472846536	8.019892337	8.566938137	9.113983938	9.661029738	10.20807554	10.75512134	11.30216714	11.84921294	12.39625874	12.94330454	13.49035034
7.34322197	7.248217665	7.15321336	7.058209055	6.96320475	6.868200445	6.77319614	6.678191835	6.58318753	6.488183225	6.39317892	6.298174615	6.20317031	6.108166005	6.0131617	5.918157395	5.82315309	5.728148785	5.63314448	5.538140175	5.44313587	5.348131565	5.25312726	5.158122955	5.06311865	4.968114345	4.87311004	4.778105735	4.68310143	4.588097125	4.49309282	4.398088515	4.30308421	4.845846378	5.388608546	5.931370715	6.474132883	7.016895051	7.55965722	8.102419388	8.645181556	9.187943724	9.730705893	10.27346806	10.81623023	11.3589924	11.90175457	12.44451673	12.9872789	13.53004107
7.279291332	7.189800875	7.100310417	7.010819959	6.921329502	6.831839044	6.742348586	6.652858128	6.563367671	6.473877213	6.384386755	6.294896298	6.20540584	6.115915382	6.026424925	5.936934467	5.847444009	5.757953552	5.668463094	5.578972636	5.489482179	5.399991721	5.310501263	5.221010805	5.131520348	5.04202989	4.952539432	4.863048975	4.773558517	4.684068059	4.594577602	4.505087144	4.415596686	4.954075222	5.492553758	6.031032294	6.569510831	7.107989367	7.646467903	8.184946439	8.723424975	9.261903511	9.800382047	10.33886058	10.87733912	11.41581766	11.95429619	12.49277473	13.03125326	13.5697318
7.215360695	7.131384085	7.047407474	6.963430864	6.879454253	6.795477643	6.711501033	6.627524422	6.543547812	6.459571201	6.375594591	6.291617981	6.20764137	6.12366476	6.03968815	5.955711539	5.871734929	5.787758318	5.703781708	5.619805098	5.535828487	5.451851877	5.367875267	5.283898656	5.199922046	5.115945435	5.031968825	4.947992215	4.864015604	4.780038994	4.696062383	4.612085773	4.528109163	5.062304067	5.596498971	6.130693874	6.664888778	7.199083682	7.733278586	8.26747349	8.801668394	9.335863298	9.870058202	10.40425311	10.93844801	11.47264291	12.00683782	12.54103272	13.07522762	13.60942253
7.151430057	7.072967294	6.994504531	6.916041768	6.837579005	6.759116242	6.680653479	6.602190716	6.523727953	6.44526519	6.366802427	6.288339664	6.209876901	6.131414138	6.052951374	5.974488611	5.896025848	5.817563085	5.739100322	5.660637559	5.582174796	5.503712033	5.42524927	5.346786507	5.268323744	5.189860981	5.111398218	5.032935455	4.954472692	4.876009928	4.797547165	4.719084402	4.640621639	5.170532911	5.700444183	6.230355454	6.760266726	7.290177998	7.820089269	8.350000541	8.879911813	9.409823084	9.939734356	10.46964563	10.9995569	11.52946817	12.05937944	12.58929071	13.11920199	13.64911326
7.001511729	6.926980622	6.852449516	6.777918409	6.703387303	6.628856197	6.55432509	6.479793984	6.405262877	6.330731771	6.256200664	6.181669558	6.107138452	6.032607345	5.958076239	5.883545132	5.809014026	5.734482919	5.659951813	5.585420706	5.5108896	5.436358494	5.361827387	5.287296281	5.212765174	5.138234068	5.063702961	4.989171855	4.914640749	4.840109642	4.765578536	4.691047429	4.616516323	5.145341318	5.674166313	6.202991307	6.731816302	7.260641297	7.789466292	8.318291287	8.847116282	9.375941277	9.904766272	10.43359127	10.96241626	11.49124126	12.02006625	12.54889125	13.07771624	13.60654124
6.8515934	6.78099395	6.7103945	6.639795051	6.569195601	6.498596151	6.427996701	6.357397251	6.286797802	6.216198352	6.145598902	6.074999452	6.004400002	5.933800553	5.863201103	5.792601653	5.722002203	5.651402753	5.580803304	5.510203854	5.439604404	5.369004954	5.298405504	5.227806055	5.157206605	5.086607155	5.016007705	4.945408255	4.874808806	4.804209356	4.733609906	4.663010456	4.592411006	5.120149724	5.647888443	6.175627161	6.703365879	7.231104597	7.758843315	8.286582033	8.814320751	9.342059469	9.869798187	10.39753691	10.92527562	11.45301434	11.98075306	12.50849178	13.0362305	13.56396921
6.701675071	6.635007278	6.568339485	6.501671692	6.435003899	6.368336105	6.301668312	6.235000519	6.168332726	6.101664933	6.03499714	5.968329346	5.901661553	5.83499376	5.768325967	5.701658174	5.634990381	5.568322587	5.501654794	5.434987001	5.368319208	5.301651415	5.234983622	5.168315828	5.101648035	5.034980242	4.968312449	4.901644656	4.834976863	4.768309069	4.701641276	4.634973483	4.56830569	5.094958131	5.621610573	6.148263014	6.674915455	7.201567897	7.728220338	8.254872779	8.781525221	9.308177662	9.834830103	10.36148254	10.88813499	11.41478743	11.94143987	12.46809231	12.99474475	13.52139719
6.551756743	6.489020606	6.42628447	6.363548333	6.300812196	6.23807606	6.175339923	6.112603787	6.04986765	5.987131514	5.924395377	5.861659241	5.798923104	5.736186968	5.673450831	5.610714695	5.547978558	5.485242422	5.422506285	5.359770148	5.297034012	5.234297875	5.171561739	5.108825602	5.046089466	4.983353329	4.920617193	4.857881056	4.79514492	4.732408783	4.669672647	4.60693651	4.544200373	5.069766538	5.595332703	6.120898867	6.646465032	7.172031196	7.697597361	8.223163525	8.74872969	9.274295854	9.799862019	10.32542818	10.85099435	11.37656051	11.90212668	12.42769284	12.95325901	13.47882517
6.401838414	6.343033934	6.284229454	6.225424974	6.166620494	6.107816014	6.049011534	5.990207055	5.931402575	5.872598095	5.813793615	5.754989135	5.696184655	5.637380175	5.578575695	5.519771215	5.460966735	5.402162256	5.343357776	5.284553296	5.225748816	5.166944336	5.108139856	5.049335376	4.990530896	4.931726416	4.872921936	4.814117457	4.755312977	4.696508497	4.637704017	4.578899537	4.520095057	5.044574945	5.569054833	6.09353472	6.618014608	7.142494496	7.666974384	8.191454271	8.715934159	9.240414047	9.764893935	10.28937382	10.81385371	11.3383336	11.86281349	12.38729337	12.91177326	13.43625315
6.251920085	6.197047262	6.142174439	6.087301615	6.032428792	5.977555969	5.922683146	5.867810322	5.812937499	5.758064676	5.703191853	5.648319029	5.593446206	5.538573383	5.483700559	5.428827736	5.373954913	5.31908209	5.264209266	5.209336443	5.15446362	5.099590797	5.044717973	4.98984515	4.934972327	4.880099503	4.82522668	4.770353857	4.715481034	4.66060821	4.605735387	4.550862564	4.495989741	5.019383352	5.542776963	6.066170574	6.589564184	7.112957795	7.636351406	8.159745017	8.683138628	9.206532239	9.72992585	10.25331946	10.77671307	11.30010668	11.82350029	12.34689391	12.87028752	13.39368113
6.102001756	6.05106059	6.000119423	5.949178257	5.89823709	5.847295923	5.796354757	5.74541359	5.694472423	5.643531257	5.59259009	5.541648924	5.490707757	5.43976659	5.388825424	5.337884257	5.28694309	5.236001924	5.185060757	5.13411959	5.083178424	5.032237257	4.981296091	4.930354924	4.879413757	4.828472591	4.777531424	4.726590257	4.675649091	4.624707924	4.573766757	4.522825591	4.471884424	4.994191758	5.516499093	6.038806427	6.561113761	7.083421095	7.605728429	8.128035763	8.650343098	9.172650432	9.694957766	10.2172651	10.73957243	11.26187977	11.7841871	12.30649444	12.82880177	13.35110911
5.952083428	5.905073918	5.858064408	5.811054898	5.764045388	5.717035878	5.670026368	5.623016858	5.576007348	5.528997838	5.481988328	5.434978818	5.387969308	5.340959798	5.293950288	5.246940778	5.199931268	5.152921758	5.105912248	5.058902738	5.011893228	4.964883718	4.917874208	4.870864698	4.823855188	4.776845678	4.729836168	4.682826658	4.635817148	4.588807638	4.541798128	4.494788618	4.447779108	4.969000165	5.490221223	6.01144228	6.532663337	7.053884395	7.575105452	8.09632651	8.617547567	9.138768624	9.659989682	10.18121074	10.7024318	11.22365285	11.74487391	12.26609497	12.78731603	13.30853708
5.802165099	5.759087246	5.716009392	5.672931539	5.629853686	5.586775832	5.543697979	5.500620125	5.457542272	5.414464419	5.371386565	5.328308712	5.285230859	5.242153005	5.199075152	5.155997299	5.112919445	5.069841592	5.026763738	4.983685885	4.940608032	4.897530178	4.854452325	4.811374472	4.768296618	4.725218765	4.682140911	4.639063058	4.595985205	4.552907351	4.509829498	4.466751645	4.423673791	4.943808572	5.463943353	5.984078133	6.504212914	7.024347694	7.544482475	8.064617256	8.584752036	9.104886817	9.625021597	10.14515638	10.66529116	11.18542594	11.70556072	12.2256955	12.74583028	13.26596506
5.65224677	5.613100574	5.573954377	5.53480818	5.495661983	5.456515787	5.41736959	5.378223393	5.339077196	5.299931	5.260784803	5.221638606	5.18249241	5.143346213	5.104200016	5.065053819	5.025907623	4.986761426	4.947615229	4.908469032	4.869322836	4.830176639	4.791030442	4.751884245	4.712738049	4.673591852	4.634445655	4.595299459	4.556153262	4.517007065	4.477860868	4.438714672	4.399568475	4.918616979	5.437665483	5.956713986	6.47576249	6.994810994	7.513859498	8.032908002	8.551956506	9.071005009	9.590053513	10.10910202	10.62815052	11.14719902	11.66624753	12.18529603	12.70434454	13.22339304
5.502328442	5.467113902	5.431899361	5.396684821	5.361470281	5.326255741	5.291041201	5.255826661	5.220612121	5.185397581	5.150183041	5.114968501	5.07975396	5.04453942	5.00932488	4.97411034	4.9388958	4.90368126	4.86846672	4.83325218	4.79803764	4.7628231	4.727608559	4.692394019	4.657179479	4.621964939	4.586750399	4.551535859	4.516321319	4.481106779	4.445892239	4.410677699	4.375463158	4.893425385	5.411387613	5.92934984	6.447312067	6.965274294	7.483236521	8.001198748	8.519160975	9.037123202	9.555085429	10.07304766	10.59100988	11.10897211	11.62693434	12.14489656	12.66285879	13.18082102
5.352410113	5.321127229	5.289844346	5.258561463	5.227278579	5.195995696	5.164712812	5.133429929	5.102147045	5.070864162	5.039581278	5.008298395	4.977015511	4.945732628	4.914449744	4.883166861	4.851883977	4.820601094	4.789318211	4.758035327	4.726752444	4.69546956	4.664186677	4.632903793	4.60162091	4.570338026	4.539055143	4.507772259	4.476489376	4.445206492	4.413923609	4.382640725	4.351357842	4.868233792	5.385109742	5.901985693	6.418861643	6.935737593	7.452613544	7.969489494	8.486365444	9.003241394	9.520117345	10.03699329	10.55386925	11.0707452	11.58762115	12.1044971	12.62137305	13.138249
5.202491784	5.175140557	5.147789331	5.120438104	5.093086877	5.06573565	5.038384423	5.011033196	4.98368197	4.956330743	4.928979516	4.901628289	4.874277062	4.846925835	4.819574609	4.792223382	4.764872155	4.737520928	4.710169701	4.682818474	4.655467248	4.628116021	4.600764794	4.573413567	4.54606234	4.518711113	4.491359887	4.46400866	4.436657433	4.409306206	4.381954979	4.354603752	4.327252526	4.843042199	5.358831872	5.874621546	6.390411219	6.906200893	7.421990566	7.93778024	8.453569913	8.969359587	9.48514926	10.00093893	10.51672861	11.03251828	11.54830795	12.06409763	12.5798873	13.09567697
5.052573456	5.029153885	5.005734315	4.982314745	4.958895175	4.935475605	4.912056034	4.888636464	4.865216894	4.841797324	4.818377754	4.794958183	4.771538613	4.748119043	4.724699473	4.701279903	4.677860332	4.654440762	4.631021192	4.607601622	4.584182052	4.560762481	4.537342911	4.513923341	4.490503771	4.4670842	4.44366463	4.42024506	4.39682549	4.37340592	4.349986349	4.326566779	4.303147209	4.817850606	5.332554002	5.847257399	6.361960796	6.876664193	7.391367589	7.906070986	8.420774383	8.935477779	9.450181176	9.964884573	10.47958797	10.99429137	11.50899476	12.02369816	12.53840156	13.05310495
4.902655127	4.883167213	4.8636793	4.844191386	4.824703473	4.805215559	4.785727645	4.766239732	4.746751818	4.727263905	4.707775991	4.688288078	4.668800164	4.64931225	4.629824337	4.610336423	4.59084851	4.571360596	4.551872683	4.532384769	4.512896855	4.493408942	4.473921028	4.454433115	4.434945201	4.415457288	4.395969374	4.37648146	4.356993547	4.337505633	4.31801772	4.298529806	4.279041893	4.792659013	5.306276132	5.819893252	6.333510372	6.847127492	7.360744612	7.874361732	8.387978852	8.901595972	9.415213092	9.928830212	10.44244733	10.95606445	11.46968157	11.98329869	12.49691581	13.01053293
4.752736798	4.737180541	4.721624284	4.706068027	4.69051177	4.674955513	4.659399257	4.643843	4.628286743	4.612730486	4.597174229	4.581617972	4.566061715	4.550505458	4.534949201	4.519392944	4.503836687	4.48828043	4.472724173	4.457167916	4.441611659	4.426055402	4.410499146	4.394942889	4.379386632	4.363830375	4.348274118	4.332717861	4.317161604	4.301605347	4.28604909	4.270492833	4.254936576	4.767467419	5.279998262	5.792529106	6.305059949	6.817590792	7.330121635	7.842652478	8.355183321	8.867714164	9.380245007	9.892775851	10.40530669	10.91783754	11.43036838	11.94289922	12.45543007	12.96796091
4.602818469	4.591193869	4.579569269	4.567944669	4.556320068	4.544695468	4.533070868	4.521446267	4.509821667	4.498197067	4.486572466	4.474947866	4.463323266	4.451698665	4.440074065	4.428449465	4.416824865	4.405200264	4.393575664	4.381951064	4.370326463	4.358701863	4.347077263	4.335452662	4.323828062	4.312203462	4.300578862	4.288954261	4.277329661	4.265705061	4.25408046	4.24245586	4.23083126	4.742275826	5.253720392	5.765164959	6.276609525	6.788054091	7.299498658	7.810943224	8.322387791	8.833832357	9.345276923	9.85672149	10.36816606	10.87961062	11.39105519	11.90249975	12.41394432	12.92538889
4.452900141	4.445207197	4.437514253	4.42982131	4.422128366	4.414435422	4.406742479	4.399049535	4.391356591	4.383663648	4.375970704	4.36827776	4.360584817	4.352891873	4.345198929	4.337505986	4.329813042	4.322120098	4.314427155	4.306734211	4.299041267	4.291348324	4.28365538	4.275962436	4.268269493	4.260576549	4.252883605	4.245190662	4.237497718	4.229804774	4.222111831	4.214418887	4.206725943	4.717084233	5.227442522	5.737800812	6.248159102	6.758517391	7.268875681	7.77923397	8.28959226	8.799950549	9.310308839	9.820667128	10.33102542	10.84138371	11.351742	11.86210029	12.37245858	12.88281687
4.302981812	4.299220525	4.295459238	4.291697951	4.287936664	4.284175377	4.28041409	4.276652803	4.272891516	4.269130229	4.265368942	4.261607655	4.257846368	4.254085081	4.250323794	4.246562506	4.242801219	4.239039932	4.235278645	4.231517358	4.227756071	4.223994784	4.220233497	4.21647221	4.212710923	4.208949636	4.205188349	4.201427062	4.197665775	4.193904488	4.190143201	4.186381914	4.182620627	4.69189264	5.201164652	5.710436665	6.219708678	6.728980691	7.238252704	7.747524716	8.256796729	8.766068742	9.275340755	9.784612767	10.29388478	10.80315679	11.31242881	11.82170082	12.33097283	12.84024484
4.153063483	4.153233853	4.153404222	4.153574592	4.153744962	4.153915331	4.154085701	4.15425607	4.15442644	4.15459681	4.154767179	4.154937549	4.155107918	4.155278288	4.155448658	4.155619027	4.155789397	4.155959766	4.156130136	4.156300506	4.156470875	4.156641245	4.156811614	4.156981984	4.157152354	4.157322723	4.157493093	4.157663462	4.157833832	4.158004202	4.158174571	4.158344941	4.15851531	4.666701046	5.174886782	5.683072518	6.191258254	6.69944399	7.207629726	7.715815462	8.224001198	8.732186934	9.24037267	9.748558406	10.25674414	10.76492988	11.27311561	11.78130135	12.28948709	12.79767282
4.003145155	4.007247181	4.011349207	4.015451233	4.01955326	4.023655286	4.027757312	4.031859338	4.035961364	4.040063391	4.044165417	4.048267443	4.052369469	4.056471496	4.060573522	4.064675548	4.068777574	4.072879601	4.076981627	4.081083653	4.085185679	4.089287705	4.093389732	4.097491758	4.101593784	4.10569581	4.109797837	4.113899863	4.118001889	4.122103915	4.126205942	4.130307968	4.134409994	4.641509453	5.148608912	5.655708372	6.162807831	6.66990729	7.177006749	7.684106208	8.191205668	8.698305127	9.205404586	9.712504045	10.2196035	10.72670296	11.23380242	11.74090188	12.24800134	12.7551008
3.853226826	3.861260509	3.869294192	3.877327874	3.885361557	3.89339524	3.901428923	3.909462606	3.917496289	3.925529972	3.933563655	3.941597337	3.94963102	3.957664703	3.965698386	3.973732069	3.981765752	3.989799435	3.997833117	4.0058668	4.013900483	4.021934166	4.029967849	4.038001532	4.046035215	4.054068898	4.06210258	4.070136263	4.078169946	4.086203629	4.094237312	4.102270995	4.110304678	4.61631786	5.122331042	5.628344225	6.134357407	6.64037059	7.146383772	7.652396955	8.158410137	8.664423319	9.170436502	9.676449684	10.18246287	10.68847605	11.19448923	11.70050241	12.2065156	12.71252878
3.703308497	3.715273837	3.727239176	3.739204516	3.751169855	3.763135195	3.775100534	3.787065874	3.799031213	3.810996553	3.822961892	3.834927232	3.846892571	3.858857911	3.87082325	3.88278859	3.894753929	3.906719269	3.918684608	3.930649948	3.942615287	3.954580627	3.966545966	3.978511306	3.990476645	4.002441985	4.014407324	4.026372664	4.038338003	4.050303343	4.062268682	4.074234022	4.086199361	4.591126267	5.096053172	5.600980078	6.105906984	6.610833889	7.115760795	7.620687701	8.125614606	8.630541512	9.135468417	9.640395323	10.14532223	10.65024913	11.15517604	11.66010295	12.16502985	12.66995676
3.553390168	3.569287165	3.585184161	3.601081157	3.616978153	3.632875149	3.648772145	3.664669141	3.680566138	3.696463134	3.71236013	3.728257126	3.744154122	3.760051118	3.775948114	3.79184511	3.807742107	3.823639103	3.839536099	3.855433095	3.871330091	3.887227087	3.903124083	3.919021079	3.934918076	3.950815072	3.966712068	3.982609064	3.99850606	4.014403056	4.030300052	4.046197049	4.062094045	4.565934674	5.069775302	5.573615931	6.07745656	6.581297189	7.085137818	7.588978447	8.092819076	8.596659704	9.100500333	9.604340962	10.10818159	10.61202222	11.11586285	11.61970348	12.12354411	12.62738474
3.40347184	3.423300493	3.443129145	3.462957798	3.482786451	3.502615104	3.522443756	3.542272409	3.562101062	3.581929715	3.601758367	3.62158702	3.641415673	3.661244326	3.681072978	3.700901631	3.720730284	3.740558937	3.76038759	3.780216242	3.800044895	3.819873548	3.839702201	3.859530853	3.879359506	3.899188159	3.919016812	3.938845464	3.958674117	3.97850277	3.998331423	4.018160075	4.037988728	4.54074308	5.043497432	5.546251784	6.049006137	6.551760489	7.054514841	7.557269193	8.060023545	8.562777897	9.065532249	9.568286601	10.07104095	10.57379531	11.07654966	11.57930401	12.08205836	12.58481271
3.253553511	3.27731382	3.30107413	3.324834439	3.348594749	3.372355058	3.396115367	3.419875677	3.443635986	3.467396296	3.491156605	3.514916914	3.538677224	3.562437533	3.586197843	3.609958152	3.633718461	3.657478771	3.68123908	3.70499939	3.728759699	3.752520008	3.776280318	3.800040627	3.823800937	3.847561246	3.871321555	3.895081865	3.918842174	3.942602484	3.966362793	3.990123102	4.013883412	4.515551487	5.017219562	5.518887638	6.020555713	6.522223788	7.023891863	7.525559939	8.027228014	8.528896089	9.030564165	9.53223224	10.03390032	10.53556839	11.03723647	11.53890454	12.04057262	12.54224069
3.103635182	3.131327148	3.159019114	3.18671108	3.214403046	3.242095013	3.269786979	3.297478945	3.325170911	3.352862877	3.380554843	3.408246809	3.435938775	3.463630741	3.491322707	3.519014673	3.546706639	3.574398605	3.602090571	3.629782537	3.657474503	3.685166469	3.712858435	3.740550401	3.768242367	3.795934333	3.823626299	3.851318265	3.879010231	3.906702197	3.934394163	3.962086129	3.989778095	4.490359894	4.990941692	5.491523491	5.992105289	6.492687088	6.993268886	7.493850685	7.994432483	8.495014282	8.99559608	9.496177879	9.996759677	10.49734148	10.99792327	11.49850507	11.99908687	12.49966867
2.953716854	2.985340476	3.016964099	3.048587722	3.080211344	3.111834967	3.14345859	3.175082212	3.206705835	3.238329458	3.26995308	3.301576703	3.333200326	3.364823948	3.396447571	3.428071194	3.459694816	3.491318439	3.522942062	3.554565684	3.586189307	3.61781293	3.649436552	3.681060175	3.712683798	3.74430742	3.775931043	3.807554666	3.839178288	3.870801911	3.902425534	3.934049156	3.965672779	4.465168301	4.964663822	5.464159344	5.963654866	6.463150387	6.962645909	7.462141431	7.961636953	8.461132474	8.960627996	9.460123518	9.959619039	10.45911456	10.95861008	11.4581056	11.95760113	12.45709665
2.803798525	2.839353804	2.874909084	2.910464363	2.946019642	2.981574921	3.017130201	3.05268548	3.088240759	3.123796039	3.159351318	3.194906597	3.230461877	3.266017156	3.301572435	3.337127714	3.372682994	3.408238273	3.443793552	3.479348832	3.514904111	3.55045939	3.586014669	3.621569949	3.657125228	3.692680507	3.728235787	3.763791066	3.799346345	3.834901625	3.870456904	3.906012183	3.941567462	4.439976707	4.938385952	5.436795197	5.935204442	6.433613687	6.932022932	7.430432177	7.928841422	8.427250667	8.925659912	9.424069157	9.922478402	10.42088765	10.91929689	11.41770614	11.91611538	12.41452463
2.653880196	2.693367132	2.732854068	2.772341004	2.81182794	2.851314876	2.890801812	2.930288748	2.969775684	3.00926262	3.048749556	3.088236491	3.127723427	3.167210363	3.206697299	3.246184235	3.285671171	3.325158107	3.364645043	3.404131979	3.443618915	3.483105851	3.522592787	3.562079723	3.601566659	3.641053595	3.68054053	3.720027466	3.759514402	3.799001338	3.838488274	3.87797521	3.917462146	4.414785114	4.912108082	5.40943105	5.906754019	6.404076987	6.901399955	7.398722923	7.896045891	8.393368859	8.890691827	9.388014796	9.885337764	10.38266073	10.8799837	11.37730667	11.87462964	12.3719526
2.503961868	2.54738046	2.590799053	2.634217645	2.677636238	2.72105483	2.764473423	2.807892015	2.851310608	2.894729201	2.938147793	2.981566386	3.024984978	3.068403571	3.111822163	3.155240756	3.198659349	3.242077941	3.285496534	3.328915126	3.372333719	3.415752311	3.459170904	3.502589497	3.546008089	3.589426682	3.632845274	3.676263867	3.719682459	3.763101052	3.806519644	3.849938237	3.89335683	4.389593521	4.885830212	5.382066904	5.878303595	6.374540286	6.870776978	7.367013669	7.86325036	8.359487052	8.855723743	9.351960435	9.848197126	10.34443382	10.84067051	11.3369072	11.83314389	12.32938058
661695	2.939688383	2.895715072	2.85174176	2.807768448	2.763795137	2.719821825	2.675848513	2.631875202	2.58790189	2.543928578	2.499955267	2.455981955	2.412008643	2.368035332	2.32406202	2.280088708	2.236115397	2.192142085	2.148168773	2.104195462	2.06022215	2.023183158	1.986144166	1.949105174	1.912066182	1.87502719	1.837988197	1.800949205	1.763910213	1.726871221	1.689832229	1.652793237	1.615754245	1.578715253	1.541676261	1.504637269	1.467598277	1.430559285	1.393520293	1.356481301	1.319442308	1.282403316	1.245364324	1.208325332	1.17128634	1.134247348	1.097208356	1.060169364	1.023130372
2.354043539	2.401393788	2.448744037	2.496094286	2.543444536	2.590794785	2.638145034	2.685495283	2.732845532	2.780195782	2.827546031	2.87489628	2.922246529	2.969596778	3.016947028	3.064297277	3.111647526	3.158997775	3.206348024	3.253698274	3.301048523	3.348398772	3.395749021	3.44309927	3.49044952	3.537799769	3.585150018	3.632500267	3.679850516	3.727200766	3.774551015	3.821901264	3.869251513	4.364401928	4.859552342	5.354702757	5.849853171	6.345003586	6.840154001	7.335304415	7.83045483	8.325605244	8.820755659	9.315906073	9.811056488	10.3062069	10.80135732	11.29650773	11.79165815	12.28680856
[truncated: 207 more columns]
