# Supplementary material for: Temporal Data Set Reduction Based on D-Optimality for Quantitative FLIM-FRET Imaging
Source: PLoS One. 2015 Dec 11;10(12):e0144421. doi: 10.1371/journal.pone.0144421 (PMC4686107; doi:10.1371/journal.pone.0144421)
Supplement: S3 File — This is a.csv file containing the data used to create Fig 2C and calculate the average error reported. (CSV) [file pone.0144421.s003.csv]

53.12405578	52.25098619	51.37791659	50.504847	49.63177741	48.75870782	47.88563822	47.01256863	46.13949904	45.26642945	44.39335985	43.52029026	42.64722067	41.77415108	40.90108148	40.02801189	39.1549423	38.28187271	37.40880311	36.53573352	35.66266393	34.78959434	33.91652474	33.04345515	32.17038556	31.29731597	30.42424637	29.55117678	28.67810719	27.8050376	26.93196801	26.05889841	25.18582882	24.47072315	23.75561748	23.04051181	22.32540614	21.61030047	20.8951948	20.18008913	19.46498346	18.74987779	18.03477212	17.31966645	16.60456078	15.88945511	15.17434944	14.45924377	13.74413811	13.02903244
52.1134962	51.27540082	50.43730545	49.59921007	48.76111469	47.92301931	47.08492394	46.24682856	45.40873318	44.5706378	43.73254242	42.89444705	42.05635167	41.21825629	40.38016091	39.54206554	38.70397016	37.86587478	37.0277794	36.18968403	35.35158865	34.51349327	33.67539789	32.83730252	31.99920714	31.16111176	30.32301638	29.484921	28.64682563	27.80873025	26.97063487	26.13253949	25.29444412	24.58064754	23.86685097	23.1530544	22.43925782	21.72546125	21.01166467	20.2978681	19.58407153	18.87027495	18.15647838	17.44268181	16.72888523	16.01508866	15.30129209	14.58749551	13.87369894	13.15990236
51.10293662	50.29981546	49.4966943	48.69357314	47.89045197	47.08733081	46.28420965	45.48108848	44.67796732	43.87484616	43.071725	42.26860383	41.46548267	40.66236151	39.85924034	39.05611918	38.25299802	37.44987686	36.64675569	35.84363453	35.04051337	34.2373922	33.43427104	32.63114988	31.82802872	31.02490755	30.22178639	29.41866523	28.61554406	27.8124229	27.00930174	26.20618058	25.40305941	24.69057194	23.97808446	23.26559698	22.5531095	21.84062202	21.12813455	20.41564707	19.70315959	18.99067211	18.27818464	17.56569716	16.85320968	16.1407222	15.42823473	14.71574725	14.00325977	13.29077229
50.09237705	49.3242301	48.55608315	47.7879362	47.01978925	46.25164231	45.48349536	44.71534841	43.94720146	43.17905451	42.41090757	41.64276062	40.87461367	40.10646672	39.33831977	38.57017283	37.80202588	37.03387893	36.26573198	35.49758503	34.72943809	33.96129114	33.19314419	32.42499724	31.65685029	30.88870335	30.1205564	29.35240945	28.5842625	27.81611555	27.04796861	26.27982166	25.51167471	24.80049633	24.08931795	23.37813956	22.66696118	21.9557828	21.24460442	20.53342604	19.82224766	19.11106927	18.39989089	17.68871251	16.97753413	16.26635575	15.55517737	14.84399898	14.1328206	13.42164222
49.08181747	48.34864474	47.615472	46.88229927	46.14912654	45.4159538	44.68278107	43.94960834	43.2164356	42.48326287	41.75009014	41.0169174	40.28374467	39.55057194	38.8173992	38.08422647	37.35105374	36.617881	35.88470827	35.15153554	34.4183628	33.68519007	32.95201734	32.2188446	31.48567187	30.75249914	30.0193264	29.28615367	28.55298094	27.8198082	27.08663547	26.35346274	25.62029001	24.91042072	24.20055143	23.49068215	22.78081286	22.07094358	21.36107429	20.65120501	19.94133572	19.23146644	18.52159715	17.81172786	17.10185858	16.39198929	15.68212001	14.97225072	14.26238144	13.55251215
48.07125789	47.37305937	46.67486086	45.97666234	45.27846382	44.5802653	43.88206678	43.18386826	42.48566974	41.78747123	41.08927271	40.39107419	39.69287567	38.99467715	38.29647863	37.59828012	36.9000816	36.20188308	35.50368456	34.80548604	34.10728752	33.409089	32.71089049	32.01269197	31.31449345	30.61629493	29.91809641	29.21989789	28.52169938	27.82350086	27.12530234	26.42710382	25.7289053	25.02034511	24.31178492	23.60322473	22.89466454	22.18610435	21.47754416	20.76898397	20.06042379	19.3518636	18.64330341	17.93474322	17.22618303	16.51762284	15.80906265	15.10050246	14.39194227	13.68338208
47.06069832	46.39747401	45.73424971	45.0710254	44.4078011	43.7445768	43.08135249	42.41812819	41.75490389	41.09167958	40.42845528	39.76523098	39.10200667	38.43878237	37.77555806	37.11233376	36.44910946	35.78588515	35.12266085	34.45943655	33.79621224	33.13298794	32.46976363	31.80653933	31.14331503	30.48009072	29.81686642	29.15364212	28.49041781	27.82719351	27.1639692	26.5007449	25.8375206	25.1302695	24.42301841	23.71576732	23.00851622	22.30126513	21.59401404	20.88676294	20.17951185	19.47226076	18.76500966	18.05775857	17.35050748	16.64325638	15.93600529	15.2287542	14.5215031	13.81425201
46.05013874	45.42188865	44.79363856	44.16538847	43.53713838	42.90888829	42.28063821	41.65238812	41.02413803	40.39588794	39.76763785	39.13938776	38.51113767	37.88288758	37.25463749	36.62638741	35.99813732	35.36988723	34.74163714	34.11338705	33.48513696	32.85688687	32.22863678	31.60038669	30.9721366	30.34388652	29.71563643	29.08738634	28.45913625	27.83088616	27.20263607	26.57438598	25.94613589	25.2401939	24.5342519	23.8283099	23.1223679	22.41642591	21.71048391	21.00454191	20.29859991	19.59265792	18.88671592	18.18077392	17.47483192	16.76888993	16.06294793	15.35700593	14.65106393	13.94512194
45.03957916	44.44630329	43.85302741	43.25975154	42.66647567	42.07319979	41.47992392	40.88664804	40.29337217	39.70009629	39.10682042	38.51354455	37.92026867	37.3269928	36.73371692	36.14044105	35.54716518	34.9538893	34.36061343	33.76733755	33.17406168	32.58078581	31.98750993	31.39423406	30.80095818	30.20768231	29.61440643	29.02113056	28.42785469	27.83457881	27.24130294	26.64802706	26.05475119	25.35011829	24.64548539	23.94085249	23.23621958	22.53158668	21.82695378	21.12232088	20.41768798	19.71305508	19.00842218	18.30378927	17.59915637	16.89452347	16.18989057	15.48525767	14.78062477	14.07599187
44.02901958	43.47071793	42.91241627	42.35411461	41.79581295	41.23751129	40.67920963	40.12090797	39.56260631	39.00430465	38.44600299	37.88770133	37.32939967	36.77109801	36.21279635	35.65449469	35.09619304	34.53789138	33.97958972	33.42128806	32.8629864	32.30468474	31.74638308	31.18808142	30.62977976	30.0714781	29.51317644	28.95487478	28.39657312	27.83827146	27.2799698	26.72166815	26.16336649	25.46004268	24.75671888	24.05339507	23.35007126	22.64674746	21.94342365	21.24009985	20.53677604	19.83345224	19.13012843	18.42680463	17.72348082	17.02015702	16.31683321	15.61350941	14.9101856	14.20686179
43.01846001	42.49513256	41.97180512	41.44847767	40.92515023	40.40182278	39.87849534	39.3551679	38.83184045	38.30851301	37.78518556	37.26185812	36.73853067	36.21520323	35.69187578	35.16854834	34.64522089	34.12189345	33.59856601	33.07523856	32.55191112	32.02858367	31.50525623	30.98192878	30.45860134	29.93527389	29.41194645	28.888619	28.36529156	27.84196412	27.31863667	26.79530923	26.27198178	25.56996707	24.86795236	24.16593765	23.46392294	22.76190824	22.05989353	21.35787882	20.65586411	19.9538494	19.25183469	18.54981998	17.84780527	17.14579056	16.44377585	15.74176114	15.03974643	14.33773172
42.00790043	41.5195472	41.03119397	40.54284074	40.05448751	39.56613428	39.07778105	38.58942782	38.10107459	37.61272136	37.12436813	36.6360149	36.14766167	35.65930844	35.17095521	34.68260198	34.19424875	33.70589552	33.21754229	32.72918907	32.24083584	31.75248261	31.26412938	30.77577615	30.28742292	29.79906969	29.31071646	28.82236323	28.33401	27.84565677	27.35730354	26.86895031	26.38059708	25.67989146	24.97918585	24.27848024	23.57777462	22.87706901	22.1763634	21.47565778	20.77495217	20.07424656	19.37354095	18.67283533	17.97212972	17.27142411	16.57071849	15.87001288	15.16930727	14.46860165
40.99734085	40.54396184	40.09058282	39.63720381	39.18382479	38.73044578	38.27706676	37.82368775	37.37030873	36.91692972	36.4635507	36.01017169	35.55679267	35.10341366	34.65003464	34.19665563	33.74327661	33.2898976	32.83651858	32.38313957	31.92976055	31.47638154	31.02300252	30.56962351	30.11624449	29.66286548	29.20948646	28.75610745	28.30272843	27.84934942	27.3959704	26.94259139	26.48921237	25.78981586	25.09041934	24.39102282	23.69162631	22.99222979	22.29283327	21.59343675	20.89404024	20.19464372	19.4952472	18.79585068	18.09645417	17.39705765	16.69766113	15.99826462	15.2988681	14.59947158
39.98678128	39.56837648	39.14997168	38.73156688	38.31316208	37.89475728	37.47635248	37.05794768	36.63954288	36.22113807	35.80273327	35.38432847	34.96592367	34.54751887	34.12911407	33.71070927	33.29230447	32.87389967	32.45549487	32.03709007	31.61868527	31.20028047	30.78187567	30.36347087	29.94506607	29.52666127	29.10825647	28.68985167	28.27144687	27.85304207	27.43463727	27.01623247	26.59782767	25.89974025	25.20165283	24.50356541	23.80547799	23.10739056	22.40930314	21.71121572	21.0131283	20.31504088	19.61695346	18.91886604	18.22077862	17.52269119	16.82460377	16.12651635	15.42842893	14.73034151
38.9762217	38.59279111	38.20936053	37.82592994	37.44249936	37.05906877	36.67563819	36.2922076	35.90877702	35.52534643	35.14191585	34.75848526	34.37505467	33.99162409	33.6081935	33.22476292	32.84133233	32.45790175	32.07447116	31.69104058	31.30760999	30.92417941	30.54074882	30.15731824	29.77388765	29.39045706	29.00702648	28.62359589	28.24016531	27.85673472	27.47330414	27.08987355	26.70644297	26.00966464	25.31288632	24.61610799	23.91932967	23.22255134	22.52577302	21.82899469	21.13221637	20.43543804	19.73865971	19.04188139	18.34510306	17.64832474	16.95154641	16.25476809	15.55798976	14.86121144
37.96566212	37.61720575	37.26874938	36.92029301	36.57183664	36.22338027	35.8749239	35.52646753	35.17801116	34.82955479	34.48109842	34.13264205	33.78418568	33.4357293	33.08727293	32.73881656	32.39036019	32.04190382	31.69344745	31.34499108	30.99653471	30.64807834	30.29962197	29.9511656	29.60270923	29.25425286	28.90579649	28.55734012	28.20888375	27.86042737	27.511971	27.16351463	26.81505826	26.11958903	25.4241198	24.72865058	24.03318135	23.33771212	22.64224289	21.94677366	21.25130443	20.5558352	19.86036597	19.16489674	18.46942751	17.77395828	17.07848905	16.38301983	15.6875506	14.99208137
36.95510255	36.64162039	36.32813823	36.01465608	35.70117392	35.38769177	35.07420961	34.76072745	34.4472453	34.13376314	33.82028099	33.50679883	33.19331668	32.87983452	32.56635236	32.25287021	31.93938805	31.6259059	31.31242374	30.99894158	30.68545943	30.37197727	30.05849512	29.74501296	29.43153081	29.11804865	28.80456649	28.49108434	28.17760218	27.86412003	27.55063787	27.23715571	26.92367356	26.22951343	25.53535329	24.84119316	24.14703303	23.45287289	22.75871276	22.06455263	21.37039249	20.67623236	19.98207223	19.28791209	18.59375196	17.89959183	17.2054317	16.51127156	15.81711143	15.1229513
35.94454297	35.66603503	35.38752709	35.10901915	34.8305112	34.55200326	34.27349532	33.99498738	33.71647944	33.4379715	33.15946356	32.88095562	32.60244768	32.32393973	32.04543179	31.76692385	31.48841591	31.20990797	30.93140003	30.65289209	30.37438415	30.09587621	29.81736827	29.53886032	29.26035238	28.98184444	28.7033365	28.42482856	28.14632062	27.86781268	27.58930474	27.3107968	27.03228886	26.33943782	25.64658678	24.95373574	24.26088471	23.56803367	22.87518263	22.1823316	21.48948056	20.79662952	20.10377848	19.41092745	18.71807641	18.02522537	17.33237434	16.6395233	15.94667226	15.25382122
34.93398339	34.69044967	34.44691594	34.20338221	33.95984849	33.71631476	33.47278103	33.22924731	32.98571358	32.74217986	32.49864613	32.2551124	32.01157868	31.76804495	31.52451122	31.2809775	31.03744377	30.79391005	30.55037632	30.30684259	30.06330887	29.81977514	29.57624141	29.33270769	29.08917396	28.84564024	28.60210651	28.35857278	28.11503906	27.87150533	27.6279716	27.38443788	27.14090415	26.44936221	25.75782027	25.06627833	24.37473639	23.68319445	22.9916525	22.30011056	21.60856862	20.91702668	20.22548474	19.5339428	18.84240086	18.15085892	17.45931698	16.76777504	16.07623309	15.38469115
33.92342381	33.7148643	33.50630479	33.29774528	33.08918577	32.88062626	32.67206675	32.46350723	32.25494772	32.04638821	31.8378287	31.62926919	31.42070968	31.21215017	31.00359065	30.79503114	30.58647163	30.37791212	30.16935261	29.9607931	29.75223359	29.54367407	29.33511456	29.12655505	28.91799554	28.70943603	28.50087652	28.292317	28.08375749	27.87519798	27.66663847	27.45807896	27.24951945	26.5592866	25.86905376	25.17882091	24.48858807	23.79835522	23.10812238	22.41788953	21.72765669	21.03742384	20.347191	19.65695815	18.96672531	18.27649246	17.58625962	16.89602677	16.20579393	15.51556108
32.91286424	32.73927894	32.56569364	32.39210835	32.21852305	32.04493775	31.87135246	31.69776716	31.52418186	31.35059657	31.17701127	31.00342597	30.82984068	30.65625538	30.48267008	30.30908479	30.13549949	29.96191419	29.7883289	29.6147436	29.4411583	29.26757301	29.09398771	28.92040241	28.74681712	28.57323182	28.39964652	28.22606123	28.05247593	27.87889063	27.70530534	27.53172004	27.35813474	26.66921099	25.98028725	25.2913635	24.60243975	23.913516	23.22459225	22.5356685	21.84674475	21.157821	20.46889725	19.7799735	19.09104976	18.40212601	17.71320226	17.02427851	16.33535476	15.64643101
31.90230466	31.76369358	31.6250825	31.48647141	31.34786033	31.20924925	31.07063817	30.93202709	30.79341601	30.65480492	30.51619384	30.37758276	30.23897168	30.1003606	29.96174951	29.82313843	29.68452735	29.54591627	29.40730519	29.2686941	29.13008302	28.99147194	28.85286086	28.71424978	28.57563869	28.43702761	28.29841653	28.15980545	28.02119437	27.88258329	27.7439722	27.60536112	27.46675004	26.77913539	26.09152073	25.40390608	24.71629143	24.02867677	23.34106212	22.65344747	21.96583282	21.27821816	20.59060351	19.90298886	19.2153742	18.52775955	17.8401449	17.15253025	16.46491559	15.77730094
30.89174508	30.78810822	30.68447135	30.58083448	30.47719761	30.37356075	30.26992388	30.16628701	30.06265015	29.95901328	29.85537641	29.75173955	29.64810268	29.54446581	29.44082894	29.33719208	29.23355521	29.12991834	29.02628148	28.92264461	28.81900774	28.71537087	28.61173401	28.50809714	28.40446027	28.30082341	28.19718654	28.09354967	27.9899128	27.88627594	27.78263907	27.6790022	27.57536534	26.88905978	26.20275422	25.51644867	24.83014311	24.14383755	23.45753199	22.77122644	22.08492088	21.39861532	20.71230977	20.02600421	19.33969865	18.6533931	17.96708754	17.28078198	16.59447643	15.90817087
29.88118551	29.81252285	29.7438602	29.67519755	29.6065349	29.53787224	29.46920959	29.40054694	29.33188429	29.26322164	29.19455898	29.12589633	29.05723368	28.98857103	28.91990837	28.85124572	28.78258307	28.71392042	28.64525776	28.57659511	28.50793246	28.43926981	28.37060716	28.3019445	28.23328185	28.1646192	28.09595655	28.02729389	27.95863124	27.88996859	27.82130594	27.75264328	27.68398063	26.99898417	26.31398771	25.62899125	24.94399479	24.25899833	23.57400187	22.88900541	22.20400895	21.51901248	20.83401602	20.14901956	19.4640231	18.77902664	18.09403018	17.40903372	16.72403726	16.0390408
28.87062593	28.83693749	28.80324905	28.76956062	28.73587218	28.70218374	28.6684953	28.63480687	28.60111843	28.56742999	28.53374155	28.50005312	28.46636468	28.43267624	28.3989878	28.36529937	28.33161093	28.29792249	28.26423405	28.23054562	28.19685718	28.16316874	28.1294803	28.09579187	28.06210343	28.02841499	27.99472655	27.96103812	27.92734968	27.89366124	27.8599728	27.82628437	27.79259593	27.10890856	26.4252212	25.74153383	25.05784647	24.3741591	23.69047174	23.00678437	22.32309701	21.63940964	20.95572228	20.27203491	19.58834755	18.90466019	18.22097282	17.53728546	16.85359809	16.16991073
27.86006635	27.86135213	27.86263791	27.86392368	27.86520946	27.86649524	27.86778102	27.86906679	27.87035257	27.87163835	27.87292412	27.8742099	27.87549568	27.87678146	27.87806723	27.87935301	27.88063879	27.88192457	27.88321034	27.88449612	27.8857819	27.88706767	27.88835345	27.88963923	27.89092501	27.89221078	27.89349656	27.89478234	27.89606812	27.89735389	27.89863967	27.89992545	27.90121122	27.21883296	26.53645469	25.85407642	25.17169815	24.48931988	23.80694161	23.12456334	22.44218507	21.75980681	21.07742854	20.39505027	19.712672	19.03029373	18.34791546	17.66553719	16.98315892	16.30078065
26.84950678	26.88576677	26.92202676	26.95828675	26.99454674	27.03080674	27.06706673	27.10332672	27.13958671	27.1758467	27.2121067	27.24836669	27.28462668	27.32088667	27.35714666	27.39340666	27.42966665	27.46592664	27.50218663	27.53844662	27.57470662	27.61096661	27.6472266	27.68348659	27.71974658	27.75600658	27.79226657	27.82852656	27.86478655	27.90104654	27.93730654	27.97356653	28.00982652	27.32875735	26.64768818	25.966619	25.28554983	24.60448066	23.92341148	23.24234231	22.56127314	21.88020397	21.19913479	20.51806562	19.83699645	19.15592727	18.4748581	17.79378893	17.11271976	16.43165058
25.8389472	25.9101814	25.98141561	26.05264982	26.12388403	26.19511823	26.26635244	26.33758665	26.40882085	26.48005506	26.55128927	26.62252347	26.69375768	26.76499189	26.83622609	26.9074603	26.97869451	27.04992871	27.12116292	27.19239713	27.26363133	27.33486554	27.40609975	27.47733396	27.54856816	27.61980237	27.69103658	27.76227078	27.83350499	27.9047392	27.9759734	28.04720761	28.11844182	27.43868174	26.75892166	26.07916159	25.39940151	24.71964143	24.03988136	23.36012128	22.6803612	22.00060113	21.32084105	20.64108097	19.9613209	19.28156082	18.60180074	17.92204067	17.24228059	16.56252051
24.82838762	24.93459604	25.04080446	25.14701289	25.25322131	25.35942973	25.46563815	25.57184657	25.67805499	25.78426342	25.89047184	25.99668026	26.10288868	26.2090971	26.31530552	26.42151395	26.52772237	26.63393079	26.74013921	26.84634763	26.95255605	27.05876448	27.1649729	27.27118132	27.37738974	27.48359816	27.58980658	27.696015	27.80222343	27.90843185	28.01464027	28.12084869	28.22705711	27.54860613	26.87015515	26.19170417	25.51325319	24.83480221	24.15635123	23.47790025	22.79944927	22.12099829	21.44254731	20.76409633	20.08564534	19.40719436	18.72874338	18.0502924	17.37184142	16.69339044
23.81782804	23.95901068	24.10019332	24.24137595	24.38255859	24.52374123	24.66492386	24.8061065	24.94728914	25.08847177	25.22965441	25.37083704	25.51201968	25.65320232	25.79438495	25.93556759	26.07675023	26.21793286	26.3591155	26.50029814	26.64148077	26.78266341	26.92384604	27.06502868	27.20621132	27.34739395	27.48857659	27.62975923	27.77094186	27.9121245	28.05330714	28.19448977	28.33567241	27.65853052	26.98138864	26.30424676	25.62710487	24.94996299	24.2728211	23.59567922	22.91853733	22.24139545	21.56425356	20.88711168	20.20996979	19.53282791	18.85568602	18.17854414	17.50140225	16.82426037
22.80726847	22.98342532	23.15958217	23.33573902	23.51189587	23.68805272	23.86420957	24.04036643	24.21652328	24.39268013	24.56883698	24.74499383	24.92115068	25.09730753	25.27346438	25.44962123	25.62577809	25.80193494	25.97809179	26.15424864	26.33040549	26.50656234	26.68271919	26.85887604	27.0350329	27.21118975	27.3873466	27.56350345	27.7396603	27.91581715	28.091974	28.26813085	28.44428771	27.76845492	27.09262213	26.41678934	25.74095655	25.06512376	24.38929097	23.71345818	23.0376254	22.36179261	21.68595982	21.01012703	20.33429424	19.65846145	18.98262866	18.30679588	17.63096309	16.9551303
21.79670889	22.00783996	22.21897102	22.43010209	22.64123315	22.85236422	23.06349529	23.27462635	23.48575742	23.69688848	23.90801955	24.11915062	24.33028168	24.54141275	24.75254381	24.96367488	25.17480595	25.38593701	25.59706808	25.80819914	26.01933021	26.23046128	26.44159234	26.65272341	26.86385447	27.07498554	27.28611661	27.49724767	27.70837874	27.9195098	28.13064087	28.34177194	28.552903	27.87837931	27.20385562	26.52933192	25.85480823	25.18028454	24.50576085	23.83123715	23.15671346	22.48218977	21.80766608	21.13314238	20.45861869	19.784095	19.1095713	18.43504761	17.76052392	17.08600023
20.78614931	21.03225459	21.27835987	21.52446516	21.77057044	22.01667572	22.262781	22.50888628	22.75499156	23.00109684	23.24720212	23.4933074	23.73941268	23.98551796	24.23162324	24.47772852	24.72383381	24.96993909	25.21604437	25.46214965	25.70825493	25.95436021	26.20046549	26.44657077	26.69267605	26.93878133	27.18488661	27.43099189	27.67709717	27.92320246	28.16930774	28.41541302	28.6615183	27.9883037	27.3150891	26.64187451	25.96865991	25.29544531	24.62223072	23.94901612	23.27580152	22.60258693	21.92937233	21.25615774	20.58294314	19.90972854	19.23651395	18.56329935	17.89008475	17.21687016
21.75117833	21.96113685	22.17109537	22.38105388	22.5910124	22.80097091	23.01092943	23.22088794	23.43084646	23.64080498	23.85076349	24.06072201	24.27068052	24.48063904	24.69059756	24.90055607	25.11051459	25.3204731	25.53043162	25.74039014	25.95034865	26.16030717	26.37026568	26.5802242	26.79018272	27.00014123	27.21009975	27.42005826	27.63001678	27.8399753	28.04993381	28.25989233	28.46985084	27.81946715	27.16908346	26.51869977	25.86831609	25.2179324	24.56754871	23.91716502	23.26678133	22.61639764	21.96601395	21.31563026	20.66524657	20.01486288	19.36447919	18.7140955	18.06371181	17.41332812
22.71620735	22.89001911	23.06383086	23.23764261	23.41145436	23.58526611	23.75907786	23.93288961	24.10670136	24.28051311	24.45432486	24.62813662	24.80194837	24.97576012	25.14957187	25.32338362	25.49719537	25.67100712	25.84481887	26.01863062	26.19244238	26.36625413	26.54006588	26.71387763	26.88768938	27.06150113	27.23531288	27.40912463	27.58293638	27.75674813	27.93055989	28.10437164	28.27818339	27.65063061	27.02307782	26.39552504	25.76797226	25.14041948	24.51286669	23.88531391	23.25776113	22.63020835	22.00265557	21.37510278	20.74755	20.11999722	19.49244444	18.86489165	18.23733887	17.60978609
23.68123637	23.81890136	23.95656635	24.09423133	24.23189632	24.36956131	24.50722629	24.64489128	24.78255626	24.92022125	25.05788624	25.19555122	25.33321621	25.4708812	25.60854618	25.74621117	25.88387615	26.02154114	26.15920613	26.29687111	26.4345361	26.57220109	26.70986607	26.84753106	26.98519604	27.12286103	27.26052602	27.398191	27.53585599	27.67352097	27.81118596	27.94885095	28.08651593	27.48179406	26.87707218	26.27235031	25.66762843	25.06290656	24.45818468	23.85346281	23.24874093	22.64401906	22.03929718	21.43457531	20.82985343	20.22513156	19.62040968	19.01568781	18.41096593	17.80624406
24.6462654	24.74778362	24.84930184	24.95082006	25.05233828	25.1538565	25.25537472	25.35689294	25.45841117	25.55992939	25.66144761	25.76296583	25.86448405	25.96600227	26.06752049	26.16903872	26.27055694	26.37207516	26.47359338	26.5751116	26.67662982	26.77814804	26.87966627	26.98118449	27.08270271	27.18422093	27.28573915	27.38725737	27.48877559	27.59029381	27.69181204	27.79333026	27.89484848	27.31295751	26.73106654	26.14917557	25.56728461	24.98539364	24.40350267	23.8216117	23.23972074	22.65782977	22.0759388	21.49404783	20.91215686	20.3302659	19.74837493	19.16648396	18.58459299	18.00270202
25.61129442	25.67666587	25.74203733	25.80740879	25.87278024	25.9381517	26.00352315	26.06889461	26.13426607	26.19963752	26.26500898	26.33038044	26.39575189	26.46112335	26.52649481	26.59186626	26.65723772	26.72260918	26.78798063	26.85335209	26.91872355	26.984095	27.04946646	27.11483792	27.18020937	27.24558083	27.31095229	27.37632374	27.4416952	27.50706665	27.57243811	27.63780957	27.70318102	27.14412096	26.5850609	26.02600084	25.46694078	24.90788072	24.34882066	23.7897606	23.23070054	22.67164048	22.11258042	21.55352036	20.99446029	20.43540023	19.87634017	19.31728011	18.75822005	18.19915999
26.57632344	26.60554813	26.63477282	26.66399751	26.6932222	26.72244689	26.75167159	26.78089628	26.81012097	26.83934566	26.86857035	26.89779504	26.92701974	26.95624443	26.98546912	27.01469381	27.0439185	27.07314319	27.10236789	27.13159258	27.16081727	27.19004196	27.21926665	27.24849134	27.27771604	27.30694073	27.33616542	27.36539011	27.3946148	27.42383949	27.45306419	27.48228888	27.51151357	26.97528442	26.43905526	25.90282611	25.36659695	24.8303678	24.29413865	23.75790949	23.22168034	22.68545119	22.14922203	21.61299288	21.07676373	20.54053457	20.00430542	19.46807626	18.93184711	18.39561796
27.54135246	27.53443038	27.52750831	27.52058624	27.51366416	27.50674209	27.49982002	27.49289794	27.48597587	27.4790538	27.47213173	27.46520965	27.45828758	27.45136551	27.44444343	27.43752136	27.43059929	27.42367721	27.41675514	27.40983307	27.40291099	27.39598892	27.38906685	27.38214477	27.3752227	27.36830063	27.36137855	27.35445648	27.34753441	27.34061233	27.33369026	27.32676819	27.31984611	26.80644787	26.29304962	25.77965138	25.26625313	24.75285488	24.23945664	23.72605839	23.21266014	22.6992619	22.18586365	21.6724654	21.15906716	20.64566891	20.13227066	19.61887242	19.10547417	18.59207592
28.50638148	28.46331264	28.4202438	28.37717496	28.33410613	28.29103729	28.24796845	28.20489961	28.16183077	28.11876194	28.0756931	28.03262426	27.98955542	27.94648658	27.90341774	27.86034891	27.81728007	27.77421123	27.73114239	27.68807355	27.64500472	27.60193588	27.55886704	27.5157982	27.47272936	27.42966053	27.38659169	27.34352285	27.30045401	27.25738517	27.21431634	27.1712475	27.12817866	26.63761132	26.14704398	25.65647664	25.1659093	24.67534196	24.18477462	23.69420728	23.20363995	22.71307261	22.22250527	21.73193793	21.24137059	20.75080325	20.26023591	19.76966857	19.27910123	18.78853389
29.4714105	29.3921949	29.31297929	29.23376369	29.15454809	29.07533248	28.99611688	28.91690128	28.83768567	28.75847007	28.67925447	28.60003887	28.52082326	28.44160766	28.36239206	28.28317645	28.20396085	28.12474525	28.04552965	27.96631404	27.88709844	27.80788284	27.72866723	27.64945163	27.57023603	27.49102043	27.41180482	27.33258922	27.25337362	27.17415801	27.09494241	27.01572681	26.93651121	26.46877477	26.00103834	25.53330191	25.06556548	24.59782904	24.13009261	23.66235618	23.19461975	22.72688332	22.25914688	21.79141045	21.32367402	20.85593759	20.38820115	19.92046472	19.45272829	18.98499186
30.43643952	30.32107715	30.20571478	30.09035242	29.97499005	29.85962768	29.74426531	29.62890294	29.51354058	29.39817821	29.28281584	29.16745347	29.05209111	28.93672874	28.82136637	28.706004	28.59064163	28.47527927	28.3599169	28.24455453	28.12919216	28.0138298	27.89846743	27.78310506	27.66774269	27.55238033	27.43701796	27.32165559	27.20629322	27.09093085	26.97556849	26.86020612	26.74484375	26.29993823	25.8550327	25.41012718	24.96522165	24.52031613	24.0754106	23.63050508	23.18559955	22.74069403	22.2957885	21.85088298	21.40597745	20.96107192	20.5161664	20.07126087	19.62635535	19.18144982
31.40146854	31.24995941	31.09845027	30.94694114	30.79543201	30.64392288	30.49241374	30.34090461	30.18939548	30.03788635	29.88637721	29.73486808	29.58335895	29.43184982	29.28034068	29.12883155	28.97732242	28.82581329	28.67430415	28.52279502	28.37128589	28.21977675	28.06826762	27.91675849	27.76524936	27.61374022	27.46223109	27.31072196	27.15921283	27.00770369	26.85619456	26.70468543	26.5531763	26.13110168	25.70902706	25.28695244	24.86487782	24.44280321	24.02072859	23.59865397	23.17657935	22.75450473	22.33243012	21.9103555	21.48828088	21.06620626	20.64413165	20.22205703	19.79998241	19.37790779
32.36649756	32.17884166	31.99118577	31.80352987	31.61587397	31.42821807	31.24056218	31.05290628	30.86525038	30.67759448	30.48993859	30.30228269	30.11462679	29.92697089	29.739315	29.5516591	29.3640032	29.1763473	28.98869141	28.80103551	28.61337961	28.42572371	28.23806782	28.05041192	27.86275602	27.67510012	27.48744423	27.29978833	27.11213243	26.92447653	26.73682064	26.54916474	26.36150884	25.96226513	25.56302142	25.16377771	24.764534	24.36529029	23.96604658	23.56680287	23.16755916	22.76831544	22.36907173	21.96982802	21.57058431	21.1713406	20.77209689	20.37285318	19.97360947	19.57436576
33.33152658	33.10772392	32.88392126	32.66011859	32.43631593	32.21251327	31.98871061	31.76490794	31.54110528	31.31730262	31.09349996	30.8696973	30.64589463	30.42209197	30.19828931	29.97448665	29.75068398	29.52688132	29.30307866	29.079276	28.85547333	28.63167067	28.40786801	28.18406535	27.96026269	27.73646002	27.51265736	27.2888547	27.06505204	26.84124937	26.61744671	26.39364405	26.16984139	25.79342858	25.41701578	25.04060298	24.66419017	24.28777737	23.91136457	23.53495176	23.15853896	22.78212615	22.40571335	22.02930055	21.65288774	21.27647494	20.90006214	20.52364933	20.14723653	19.77082373
34.2965556	34.03660617	33.77665675	33.51670732	33.25675789	32.99680847	32.73685904	32.47690961	32.21696018	31.95701076	31.69706133	31.4371119	31.17716248	30.91721305	30.65726362	30.39731419	30.13736477	29.87741534	29.61746591	29.35751649	29.09756706	28.83761763	28.5776682	28.31771878	28.05776935	27.79781992	27.5378705	27.27792107	27.01797164	26.75802221	26.49807279	26.23812336	25.97817393	25.62459204	25.27101014	24.91742824	24.56384635	24.21026445	23.85668255	23.50310066	23.14951876	22.79593686	22.44235497	22.08877307	21.73519117	21.38160928	21.02802738	20.67444549	20.32086359	19.96728169
35.26158462	34.96548843	34.66939224	34.37329605	34.07719985	33.78110366	33.48500747	33.18891128	32.89281509	32.59671889	32.3006227	32.00452651	31.70843032	31.41233413	31.11623793	30.82014174	30.52404555	30.22794936	29.93185317	29.63575697	29.33966078	29.04356459	28.7474684	28.45137221	28.15527601	27.85917982	27.56308363	27.26698744	26.97089125	26.67479505	26.37869886	26.08260267	25.78650648	25.45575549	25.1250045	24.79425351	24.46350252	24.13275153	23.80200054	23.47124955	23.14049856	22.80974757	22.47899658	22.14824559	21.81749461	21.48674362	21.15599263	20.82524164	20.49449065	20.16373966
36.22661364	35.89437069	35.56212773	35.22988477	34.89764181	34.56539886	34.2331559	33.90091294	33.56866999	33.23642703	32.90418407	32.57194112	32.23969816	31.9074552	31.57521225	31.24296929	30.91072633	30.57848338	30.24624042	29.91399746	29.58175451	29.24951155	28.91726859	28.58502563	28.25278268	27.92053972	27.58829676	27.25605381	26.92381085	26.59156789	26.25932494	25.92708198	25.59483902	25.28691894	24.97899886	24.67107878	24.36315869	24.05523861	23.74731853	23.43939845	23.13147837	22.82355828	22.5156382	22.20771812	21.89979804	21.59187795	21.28395787	20.97603779	20.66811771	20.36019763
37.19164266	36.82325294	36.45486322	36.0864735	35.71808378	35.34969405	34.98130433	34.61291461	34.24452489	33.87613517	33.50774545	33.13935572	32.770966	32.40257628	32.03418656	31.66579684	31.29740712	30.92901739	30.56062767	30.19223795	29.82384823	29.45545851	29.08706879	28.71867906	28.35028934	27.98189962	27.6135099	27.24512018	26.87673045	26.50834073	26.13995101	25.77156129	25.40317157	25.11808239	24.83299322	24.54790404	24.26281487	23.97772569	23.69263652	23.40754734	23.12245817	22.83736899	22.55227982	22.26719064	21.98210147	21.69701229	21.41192312	21.12683394	20.84174477	20.55665559
38.15667168	37.7521352	37.34759871	36.94306222	36.53852574	36.13398925	35.72945276	35.32491628	34.92037979	34.5158433	34.11130682	33.70677033	33.30223384	32.89769736	32.49316087	32.08862439	31.6840879	31.27955141	30.87501493	30.47047844	30.06594195	29.66140547	29.25686898	28.85233249	28.44779601	28.04325952	27.63872303	27.23418655	26.82965006	26.42511357	26.02057709	25.6160406	25.21150411	24.94924585	24.68698758	24.42472931	24.16247104	23.90021277	23.63795451	23.37569624	23.11343797	22.8511797	22.58892143	22.32666317	22.0644049	21.80214663	21.53988836	21.2776301	21.01537183	20.75311356
39.1217007	38.68101745	38.2403342	37.79965095	37.3589677	36.91828445	36.4776012	36.03691794	35.59623469	35.15555144	34.71486819	34.27418494	33.83350169	33.39281844	32.95213518	32.51145193	32.07076868	31.63008543	31.18940218	30.74871893	30.30803568	29.86735242	29.42666917	28.98598592	28.54530267	28.10461942	27.66393617	27.22325292	26.78256966	26.34188641	25.90120316	25.46051991	25.01983666	24.7804093	24.54098194	24.30155458	24.06212722	23.82269986	23.58327249	23.34384513	23.10441777	22.86499041	22.62556305	22.38613569	22.14670833	21.90728097	21.66785361	21.42842625	21.18899889	20.94957153
40.08672972	39.60989971	39.13306969	38.65623968	38.17940966	37.70257964	37.22574963	36.74891961	36.27208959	35.79525958	35.31842956	34.84159955	34.36476953	33.88793951	33.4111095	32.93427948	32.45744946	31.98061945	31.50378943	31.02695942	30.5501294	30.07329938	29.59646937	29.11963935	28.64280933	28.16597932	27.6891493	27.21231929	26.73548927	26.25865925	25.78182924	25.30499922	24.8281692	24.61157275	24.3949763	24.17837984	23.96178339	23.74518694	23.52859048	23.31199403	23.09539758	22.87880112	22.66220467	22.44560821	22.22901176	22.01241531	21.79581885	21.5792224	21.36262595	21.14602949
41.05175875	40.53878196	40.02580518	39.5128284	38.99985162	38.48687484	37.97389806	37.46092128	36.9479445	36.43496772	35.92199093	35.40901415	34.89603737	34.38306059	33.87008381	33.35710703	32.84413025	32.33115347	31.81817669	31.3051999	30.79222312	30.27924634	29.76626956	29.25329278	28.740316	28.22733922	27.71436244	27.20138566	26.68840887	26.17543209	25.66245531	25.14947853	24.63650175	24.4427362	24.24897066	24.05520511	23.86143956	23.66767402	23.47390847	23.28014292	23.08637738	22.89261183	22.69884629	22.50508074	22.31131519	22.11754965	21.9237841	21.73001855	21.53625301	21.34248746
42.01678777	41.46766422	40.91854067	40.36941713	39.82029358	39.27117004	38.72204649	38.17292294	37.6237994	37.07467585	36.52555231	35.97642876	35.42730521	34.87818167	34.32905812	33.77993458	33.23081103	32.68168748	32.13256394	31.58344039	31.03431685	30.4851933	29.93606975	29.38694621	28.83782266	28.28869912	27.73957557	27.19045202	26.64132848	26.09220493	25.54308139	24.99395784	24.44483429	24.27389966	24.10296502	23.93203038	23.76109574	23.5901611	23.41922646	23.24829182	23.07735718	22.90642254	22.7354879	22.56455326	22.39361862	22.22268398	22.05174934	21.88081471	21.70988007	21.53894543
42.98181679	42.39654648	41.81127616	41.22600585	40.64073554	40.05546523	39.47019492	38.88492461	38.2996543	37.71438399	37.12911368	36.54384337	35.95857306	35.37330275	34.78803243	34.20276212	33.61749181	33.0322215	32.44695119	31.86168088	31.27641057	30.69114026	30.10586995	29.52059964	28.93532933	28.35005902	27.76478871	27.17951839	26.59424808	26.00897777	25.42370746	24.83843715	24.25316684	24.10506311	23.95695938	23.80885564	23.66075191	23.51264818	23.36454445	23.21644072	23.06833698	22.92023325	22.77212952	22.62402579	22.47592205	22.32781832	22.17971459	22.03161086	21.88350713	21.73540339
43.94684581	43.32542873	42.70401166	42.08259458	41.4611775	40.83976043	40.21834335	39.59692628	38.9755092	38.35409213	37.73267505	37.11125797	36.4898409	35.86842382	35.24700675	34.62558967	34.0041726	33.38275552	32.76133844	32.13992137	31.51850429	30.89708722	30.27567014	29.65425307	29.03283599	28.41141892	27.79000184	27.16858476	26.54716769	25.92575061	25.30433354	24.68291646	24.06149939	23.93622656	23.81095374	23.68568091	23.56040809	23.43513526	23.30986244	23.18458961	23.05931679	22.93404396	22.80877114	22.68349831	22.55822549	22.43295266	22.30767984	22.18240701	22.05713419	21.93186136
44.91187483	44.25431099	43.59674715	42.93918331	42.28161947	41.62405562	40.96649178	40.30892794	39.6513641	38.99380026	38.33623642	37.67867258	37.02110874	36.3635449	35.70598106	35.04841722	34.39085338	33.73328954	33.0757257	32.41816186	31.76059802	31.10303418	30.44547034	29.7879065	29.13034265	28.47277881	27.81521497	27.15765113	26.50008729	25.84252345	25.18495961	24.52739577	23.86983193	23.76739001	23.6649481	23.56250618	23.46006426	23.35762234	23.25518042	23.15273851	23.05029659	22.94785467	22.84541275	22.74297083	22.64052892	22.538087	22.43564508	22.33320316	22.23076125	22.12831933
45.87690385	45.18319324	44.48948264	43.79577203	43.10206143	42.40835082	41.71464022	41.02092961	40.32721901	39.6335084	38.93979779	38.24608719	37.55237658	36.85866598	36.16495537	35.47124477	34.77753416	34.08382356	33.39011295	32.69640235	32.00269174	31.30898114	30.61527053	29.92155992	29.22784932	28.53413871	27.84042811	27.1467175	26.4530069	25.75929629	25.06558569	24.37187508	23.67816448	23.59855347	23.51894245	23.43933144	23.35972043	23.28010942	23.20049841	23.1208874	23.04127639	22.96166538	22.88205437	22.80244336	22.72283235	22.64322134	22.56361033	22.48399932	22.40438831	22.32477729
46.84193287	46.1120755	45.38221813	44.65236076	43.92250339	43.19264602	42.46278865	41.73293128	41.00307391	40.27321654	39.54335917	38.8135018	38.08364443	37.35378706	36.62392969	35.89407232	35.16421495	34.43435757	33.7045002	32.97464283	32.24478546	31.51492809	30.78507072	30.05521335	29.32535598	28.59549861	27.86564124	27.13578387	26.4059265	25.67606913	24.94621176	24.21635439	23.48649702	23.42971692	23.37293681	23.31615671	23.25937661	23.2025965	23.1458164	23.0890363	23.03225619	22.97547609	22.91869599	22.86191588	22.80513578	22.74835568	22.69157557	22.63479547	22.57801537	22.52123526
47.80696189	47.04095775	46.27495362	45.50894948	44.74294535	43.97694121	43.21093708	42.44493294	41.67892881	40.91292467	40.14692054	39.3809164	38.61491227	37.84890813	37.082904	36.31689986	35.55089573	34.78489159	34.01888746	33.25288332	32.48687919	31.72087505	30.95487092	30.18886678	29.42286265	28.65685851	27.89085438	27.12485024	26.35884611	25.59284197	24.82683784	24.0608337	23.29482957	23.26088037	23.22693117	23.19298198	23.15903278	23.12508358	23.09113439	23.05718519	23.023236	22.9892868	22.9553376	22.92138841	22.88743921	22.85349001	22.81954082	22.78559162	22.75164242	22.71769323
48.77199091	47.96984001	47.16768911	46.36553821	45.56338731	44.76123641	43.95908551	43.15693461	42.35478371	41.55263281	40.75048191	39.94833101	39.14618011	38.34402921	37.54187831	36.73972741	35.93757651	35.13542561	34.33327471	33.53112381	32.72897291	31.92682201	31.12467111	30.32252021	29.52036931	28.71821841	27.91606751	27.11391661	26.31176571	25.50961481	24.70746391	23.90531301	23.10316211	23.09204382	23.08092553	23.06980724	23.05868896	23.04757067	23.03645238	23.02533409	23.0142158	23.00309751	22.99197922	22.98086093	22.96974264	22.95862435	22.94750606	22.93638777	22.92526948	22.9141512
49.73701993	48.89872227	48.0604246	47.22212694	46.38382927	45.54553161	44.70723394	43.86893628	43.03063861	42.19234095	41.35404328	40.51574562	39.67744795	38.83915029	38.00085262	37.16255496	36.32425729	35.48595963	34.64766196	33.8093643	32.97106663	32.13276897	31.29447131	30.45617364	29.61787598	28.77957831	27.94128065	27.10298298	26.26468532	25.42638765	24.58808999	23.74979232	22.91149466	22.92320728	22.93491989	22.94663251	22.95834513	22.97005775	22.98177036	22.99348298	23.0051956	23.01690822	23.02862084	23.04033345	23.05204607	23.06375869	23.07547131	23.08718393	23.09889654	23.11060916
50.70204895	49.82760452	48.95316009	48.07871566	47.20427123	46.3298268	45.45538237	44.58093794	43.70649351	42.83204908	41.95760465	41.08316023	40.2087158	39.33427137	38.45982694	37.58538251	36.71093808	35.83649365	34.96204922	34.08760479	33.21316036	32.33871593	31.4642715	30.58982707	29.71538264	28.84093821	27.96649378	27.09204935	26.21760492	25.34316049	24.46871606	23.59427163	22.7198272	22.75437073	22.78891425	22.82345778	22.8580013	22.89254483	22.92708835	22.96163188	22.9961754	23.03071893	23.06526245	23.09980598	23.1343495	23.16889303	23.20343655	23.23798008	23.2725236	23.30706713
51.66707797	50.75648678	49.84589558	48.93530439	48.02471319	47.114122	46.2035308	45.29293961	44.38234842	43.47175722	42.56116603	41.65057483	40.73998364	39.82939244	38.91880125	38.00821005	37.09761886	36.18702767	35.27643647	34.36584528	33.45525408	32.54466289	31.63407169	30.7234805	29.8128893	28.90229811	27.99170692	27.08111572	26.17052453	25.25993333	24.34934214	23.43875094	22.52815975	22.58553418	22.64290861	22.70028304	22.75765748	22.81503191	22.87240634	22.92978077	22.98715521	23.04452964	23.10190407	23.1592785	23.21665293	23.27402737	23.3314018	23.38877623	23.44615066	23.5035251
52.79612086	51.85164088	50.90716091	49.96268094	49.01820096	48.07372099	47.12924102	46.18476104	45.24028107	44.29580109	43.35132112	42.40684115	41.46236117	40.5178812	39.57340123	38.62892125	37.68444128	36.73996131	35.79548133	34.85100136	33.90652139	32.96204141	32.01756144	31.07308146	30.12860149	29.18412152	28.23964154	27.29516157	26.3506816	25.40620162	24.46172165	23.51724168	22.5727617	22.6230831	22.67340449	22.72372588	22.77404728	22.82436867	22.87469006	22.92501146	22.97533285	23.02565424	23.07597564	23.12629703	23.17661842	23.22693982	23.27726121	23.3275826	23.377904	23.42822539
53.92516374	52.94679499	51.96842624	50.99005748	50.01168873	49.03331998	48.05495123	47.07658247	46.09821372	45.11984497	44.14147622	43.16310746	42.18473871	41.20636996	40.2280012	39.24963245	38.2712637	37.29289495	36.31452619	35.33615744	34.35778869	33.37941994	32.40105118	31.42268243	30.44431368	29.46594493	28.48757617	27.50920742	26.53083867	25.55246991	24.57410116	23.59573241	22.61736366	22.66063201	22.70390037	22.74716872	22.79043707	22.83370543	22.87697378	22.92024214	22.96351049	23.00677885	23.0500472	23.09331556	23.13658391	23.17985227	23.22312062	23.26638897	23.30965733	23.35292568
55.05420663	54.04194909	53.02969156	52.01743403	51.0051765	49.99291897	48.98066144	47.9684039	46.95614637	45.94388884	44.93163131	43.91937378	42.90711625	41.89485871	40.88260118	39.87034365	38.85808612	37.84582859	36.83357106	35.82131352	34.80905599	33.79679846	32.78454093	31.7722834	30.76002587	29.74776833	28.7355108	27.72325327	26.71099574	25.69873821	24.68648067	23.67422314	22.66196561	22.69818093	22.73439624	22.77061156	22.80682687	22.84304219	22.87925751	22.91547282	22.95168814	22.98790345	23.02411877	23.06033408	23.0965494	23.13276471	23.16898003	23.20519535	23.24141066	23.27762598
56.18324951	55.1371032	54.09095689	53.04481058	51.99866427	50.95251796	49.90637165	48.86022534	47.81407902	46.76793271	45.7217864	44.67564009	43.62949378	42.58334747	41.53720116	40.49105485	39.44490854	38.39876223	37.35261592	36.30646961	35.2603233	34.21417698	33.16803067	32.12188436	31.07573805	30.02959174	28.98344543	27.93729912	26.89115281	25.8450065	24.79886019	23.75271388	22.70656757	22.73572984	22.76489212	22.7940544	22.82321667	22.85237895	22.88154123	22.9107035	22.93986578	22.96902806	22.99819033	23.02735261	23.05651489	23.08567716	23.11483944	23.14400172	23.17316399	23.20232627
57.3122924	56.23225731	55.15222222	54.07218713	52.99215204	51.91211695	50.83208186	49.75204677	48.67201168	47.59197659	46.5119415	45.43190641	44.35187132	43.27183623	42.19180114	41.11176605	40.03173096	38.95169587	37.87166078	36.79162569	35.7115906	34.63155551	33.55152042	32.47148533	31.39145024	30.31141515	29.23138006	28.15134497	27.07130988	25.99127479	24.9112397	23.83120461	22.75116952	22.77327876	22.795388	22.81749723	22.83960647	22.86171571	22.88382495	22.90593419	22.92804342	22.95015266	22.9722619	22.99437114	23.01648038	23.03858961	23.06069885	23.08280809	23.10491733	23.12702656
58.44133528	57.32741141	56.21348754	55.09956367	53.98563981	52.87171594	51.75779207	50.6438682	49.52994433	48.41602046	47.30209659	46.18817272	45.07424885	43.96032498	42.84640112	41.73247725	40.61855338	39.50462951	38.39070564	37.27678177	36.1628579	35.04893403	33.93501016	32.8210863	31.70716243	30.59323856	29.47931469	28.36539082	27.25146695	26.13754308	25.02361921	23.90969534	22.79577147	22.81082767	22.82588387	22.84094007	22.85599627	22.87105247	22.88610867	22.90116487	22.91622107	22.93127727	22.94633347	22.96138966	22.97644586	22.99150206	23.00655826	23.02161446	23.03667066	23.05172686
59.57037817	58.42256552	57.27475287	56.12694022	54.97912757	53.83131493	52.68350228	51.53568963	50.38787698	49.24006433	48.09225169	46.94443904	45.79662639	44.64881374	43.50100109	42.35318845	41.2053758	40.05756315	38.9097505	37.76193785	36.61412521	35.46631256	34.31849991	33.17068726	32.02287461	30.87506197	29.72724932	28.57943667	27.43162402	26.28381137	25.13599873	23.98818608	22.84037343	22.84837659	22.85637975	22.86438291	22.87238607	22.88038923	22.88839239	22.89639555	22.90439871	22.91240187	22.92040503	22.92840819	22.93641135	22.94441451	22.95241767	22.96042083	22.96842399	22.97642715
60.69942105	59.51771962	58.3360182	57.15431677	55.97261534	54.79091392	53.60921249	52.42751106	51.24580963	50.06410821	48.88240678	47.70070535	46.51900393	45.3373025	44.15560107	42.97389964	41.79219822	40.61049679	39.42879536	38.24709394	37.06539251	35.88369108	34.70198965	33.52028823	32.3385868	31.15688537	29.97518395	28.79348252	27.61178109	26.43007966	25.24837824	24.06667681	22.88497538	22.8859255	22.88687563	22.88782575	22.88877587	22.88972599	22.89067611	22.89162623	22.89257635	22.89352648	22.8944766	22.89542672	22.89637684	22.89732696	22.89827708	22.8992272	22.90017732	22.90112745
61.82846394	60.61287373	59.39728352	58.18169332	56.96610311	55.7505129	54.5349227	53.31933249	52.10374229	50.88815208	49.67256187	48.45697167	47.24138146	46.02579126	44.81020105	43.59461084	42.37902064	41.16343043	39.94784022	38.73225002	37.51665981	36.30106961	35.0854794	33.86988919	32.65429899	31.43870878	30.22311857	29.00752837	27.79193816	26.57634796	25.36075775	24.14516754	22.92957734	22.92347442	22.9173715	22.91126859	22.90516567	22.89906275	22.89295983	22.88685692	22.880754	22.87465108	22.86854816	22.86244525	22.85634233	22.85023941	22.84413649	22.83803358	22.83193066	22.82582774
62.95750682	61.70802784	60.45854885	59.20906986	57.95959088	56.71011189	55.46063291	54.21115392	52.96167494	51.71219595	50.46271697	49.21323798	47.963759	46.71428001	45.46480103	44.21532204	42.96584306	41.71636407	40.46688509	39.2174061	37.96792712	36.71844813	35.46896914	34.21949016	32.97001117	31.72053219	30.4710532	29.22157422	27.97209523	26.72261625	25.47313726	24.22365828	22.97417929	22.96102334	22.94786738	22.93471142	22.92155547	22.90839951	22.89524355	22.8820876	22.86893164	22.85577568	22.84261973	22.82946377	22.81630782	22.80315186	22.7899959	22.77683995	22.76368399	22.75052803
64.08654971	62.80318194	61.51981418	60.23644641	58.95307865	57.66971088	56.38634312	55.10297536	53.81960759	52.53623983	51.25287206	49.9695043	48.68613653	47.40276877	46.119401	44.83603324	43.55266548	42.26929771	40.98592995	39.70256218	38.41919442	37.13582665	35.85245889	34.56909113	33.28572336	32.0023556	30.71898783	29.43562007	28.1522523	26.86888454	25.58551678	24.30214901	23.01878125	22.99857225	22.97836326	22.95815426	22.93794527	22.91773627	22.89752728	22.87731828	22.85710928	22.83690029	22.81669129	22.7964823	22.7762733	22.75606431	22.73585531	22.71564632	22.69543732	22.67522833
65.21559259	63.89833605	62.5810795	61.26382296	59.94656642	58.62930987	57.31205333	55.99479679	54.67754024	53.3602837	52.04302716	50.72577061	49.40851407	48.09125753	46.77400098	45.45674444	44.1394879	42.82223135	41.50497481	40.18771827	38.87046172	37.55320518	36.23594864	34.91869209	33.60143555	32.284179	30.96692246	29.64966592	28.33240937	27.01515283	25.69789629	24.38063974	23.0633832	23.03612117	23.00885913	22.9815971	22.95433506	22.92707303	22.899811	22.87254896	22.84528693	22.81802489	22.79076286	22.76350083	22.73623879	22.70897676	22.68171472	22.65445269	22.62719066	22.59992862
66.34463548	64.99349015	63.64234483	62.29119951	60.94005419	59.58890886	58.23776354	56.88661822	55.5354729	54.18432757	52.83318225	51.48203693	50.13089161	48.77974628	47.42860096	46.07745564	44.72631032	43.37516499	42.02401967	40.67287435	39.32172903	37.9705837	36.61943838	35.26829306	33.91714774	32.56600241	31.21485709	29.86371177	28.51256645	27.16142112	25.8102758	24.45913048	23.10798516	23.07367008	23.03935501	23.00503994	22.97072486	22.93640979	22.90209472	22.86777964	22.83346457	22.7991495	22.76483443	22.73051935	22.69620428	22.66188921	22.62757413	22.59325906	22.55894399	22.52462892
67.47367836	66.08864426	64.70361016	63.31857606	61.93354195	60.54850785	59.16347375	57.77843965	56.39340555	55.00837145	53.62333734	52.23830324	50.85326914	49.46823504	48.08320094	46.69816684	45.31313274	43.92809863	42.54306453	41.15803043	39.77299633	38.38796223	37.00292813	35.61789402	34.23285992	32.84782582	31.46279172	30.07775762	28.69272352	27.30768941	25.92265531	24.53762121	23.15258711	23.111219	23.06985089	23.02848277	22.98711466	22.94574655	22.90437844	22.86301033	22.82164222	22.7802741	22.73890599	22.69753788	22.65616977	22.61480166	22.57343354	22.53206543	22.49069732	22.44932921
68.60272125	67.18379836	65.76487548	64.3459526	62.92702972	61.50810684	60.08918396	58.67026108	57.2513382	55.83241532	54.41349244	52.99456956	51.57564668	50.1567238	48.73780092	47.31887804	45.89995515	44.48103227	43.06210939	41.64318651	40.22426363	38.80534075	37.38641787	35.96749499	34.54857211	33.12964923	31.71072635	30.29180347	28.87288059	27.45395771	26.03503483	24.61611194	23.19718906	23.14876791	23.10034676	23.05192561	23.00350446	22.95508331	22.90666216	22.85824101	22.80981986	22.76139871	22.71297756	22.66455641	22.61613526	22.56771411	22.51929295	22.4708718	22.42245065	22.3740295
69.73176413	68.27895247	66.82614081	65.37332915	63.92051749	62.46770583	61.01489417	59.56208251	58.10927085	56.65645919	55.20364753	53.75083587	52.29802421	50.84521255	49.39240089	47.93958923	46.48677757	45.03396591	43.58115425	42.1283426	40.67553094	39.22271928	37.76990762	36.31709596	34.8642843	33.41147264	31.95866098	30.50584932	29.05303766	27.600226	26.14741434	24.69460268	23.24179102	23.18631683	23.13084264	23.07536845	23.01989426	22.96442007	22.90894588	22.85347169	22.7979975	22.74252331	22.68704912	22.63157493	22.57610074	22.52062655	22.46515237	22.40967818	22.35420399	22.2987298
	1.346070065	1.333390538	1.320711011	1.308031484	1.295351957	1.28267243	1.269992903	1.257313376	1.24463385	1.231954323	1.219274796	1.206595269	1.193915742	1.181236215	1.168556688	1.155877161	1.143197634	1.130518108	1.117838581	1.105159054	1.092479527	1.0798
70.86080702	69.37410658	67.88740614	66.4007057	64.91400526	63.42730482	61.94060438	60.45390394	58.9672035	57.48050307	55.99380263	54.50710219	53.02040175	51.53370131	50.04700087	48.56030043	47.07359999	45.58689956	44.10019912	42.61349868	41.12679824	39.6400978	38.15339736	36.66669692	35.17999648	33.69329604	32.20659561	30.71989517	29.23319473	27.74649429	26.25979385	24.77309341	23.28639297	23.22386574	23.16133852	23.09881129	23.03628406	22.97375683	22.9112296	22.84870237	22.78617515	22.72364792	22.66112069	22.59859346	22.53606623	22.473539	22.41101178	22.34848455	22.28595732	22.22343009
71.9898499	70.46926068	68.94867146	67.42808225	65.90749303	64.38690381	62.86631459	61.34572537	59.82513616	58.30454694	56.78395772	55.2633685	53.74277929	52.22219007	50.70160085	49.18101163	47.66042241	46.1398332	44.61924398	43.09865476	41.57806554	40.05747632	38.53688711	37.01629789	35.49570867	33.97511945	32.45453023	30.93394102	29.4133518	27.89276258	26.37217336	24.85158415	23.33099493	23.26141466	23.19183439	23.12225413	23.05267386	22.98309359	22.91351332	22.84393306	22.77435279	22.70477252	22.63519226	22.56561199	22.49603172	22.42645145	22.35687119	22.28729092	22.21771065	22.14813038
73.11889278	71.56441479	70.00993679	68.45545879	66.9009808	65.3465028	63.7920248	62.23754681	60.68306881	59.12859081	57.57411282	56.01963482	54.46515682	52.91067882	51.35620083	49.80172283	48.24724483	46.69276684	45.13828884	43.58381084	42.02933285	40.47485485	38.92037685	37.36589885	35.81142086	34.25694286	32.70246486	31.14798687	29.59350887	28.03903087	26.48455288	24.93007488	23.37559688	23.29896358	23.22233027	23.14569696	23.06906366	22.99243035	22.91579705	22.83916374	22.76253043	22.68589713	22.60926382	22.53263051	22.45599721	22.3793639	22.3027306	22.22609729	22.14946398	22.07283068
74.24793567	72.65956889	71.07120212	69.48283534	67.89446857	66.30610179	64.71773501	63.12936824	61.54100146	59.95263469	58.36426791	56.77590113	55.18753436	53.59916758	52.01080081	50.42243403	48.83406725	47.24570048	45.6573337	44.06896692	42.48060015	40.89223337	39.3038666	37.71549982	36.12713304	34.53876627	32.95039949	31.36203272	29.77366594	28.18529916	26.59693239	25.00856561	23.42019884	23.33651249	23.25282615	23.1691398	23.08545346	23.00176711	22.91808077	22.83439442	22.75070808	22.66702173	22.58333539	22.49964904	22.4159627	22.33227635	22.24859001	22.16490366	22.08121732	21.99753097
75.37697855	73.754723	72.13246744	70.51021189	68.88795633	67.26570078	65.64344522	64.02118967	62.39893411	60.77667856	59.154423	57.53216745	55.90991189	54.28765634	52.66540078	51.04314523	49.42088967	47.79863412	46.17637856	44.55412301	42.93186745	41.3096119	39.68735634	38.06510079	36.44284523	34.82058968	33.19833412	31.57607857	29.95382301	28.33156746	26.7093119	25.08705635	23.46480079	23.37406141	23.28332202	23.19258264	23.10184326	23.01110387	22.92036449	22.8296251	22.73888572	22.64814634	22.55740695	22.46666757	22.37592818	22.2851888	22.19444942	22.10371003	22.01297065	21.92223127
76.50602144	74.84987711	73.19373277	71.53758844	69.8814441	68.22529977	66.56915543	64.9130111	63.25686677	61.60072243	59.9445781	58.28843376	56.63228943	54.9761451	53.32000076	51.66385643	50.00771209	48.35156776	46.69542342	45.03927909	43.38313476	41.72699042	40.07084609	38.41470175	36.75855742	35.10241308	33.44626875	31.79012442	30.13398008	28.47783575	26.82169141	25.16554708	23.50940275	23.41161032	23.3138179	23.21602548	23.11823305	23.02044063	22.92264821	22.82485579	22.72706336	22.62927094	22.53147852	22.4336861	22.33589367	22.23810125	22.14030883	22.0425164	21.94472398	21.84693156
77.63506432	75.94503121	74.2549981	72.56496498	70.87493187	69.18489876	67.49486564	65.80483253	64.11479942	62.42476631	60.73473319	59.04470008	57.35466697	55.66463385	53.97460074	52.28456763	50.59453451	48.9045014	47.21446829	45.52443517	43.83440206	42.14436895	40.45433583	38.76430272	37.07426961	35.38423649	33.69420338	32.00417027	30.31413715	28.62410404	26.93407093	25.24403781	23.5540047	23.44915924	23.34431378	23.23946831	23.13462285	23.02977739	22.92493193	22.82008647	22.71524101	22.61039555	22.50555008	22.40070462	22.29585916	22.1910137	22.08616824	21.98132278	21.87647731	21.77163185
78.76410721	77.04018532	75.31626342	73.59234153	71.86841964	70.14449775	68.42057586	66.69665396	64.97273207	63.24881018	61.52488829	59.80096639	58.0770445	56.35312261	54.62920072	52.90527882	51.18135693	49.45743504	47.73351315	46.00959125	44.28566936	42.56174747	40.83782558	39.11390369	37.38998179	35.6660599	33.94213801	32.21821612	30.49429422	28.77037233	27.04645044	25.32252855	23.59860665	23.48670815	23.37480965	23.26291115	23.15101265	23.03911415	22.92721565	22.81531715	22.70341865	22.59152015	22.47962165	22.36772315	22.25582465	22.14392615	22.03202765	21.92012915	21.80823065	21.69633215
79.89315009	78.13533942	76.37752875	74.61971808	72.86190741	71.10409674	69.34628607	67.58847539	65.83066472	64.07285405	62.31504338	60.55723271	58.79942204	57.04161137	55.28380069	53.52599002	51.76817935	50.01036868	48.25255801	46.49474734	44.73693667	42.97912599	41.22131532	39.46350465	37.70569398	35.94788331	34.19007264	32.43226197	30.67445129	28.91664062	27.15882995	25.40101928	23.64320861	23.52425707	23.40530553	23.28635399	23.16740245	23.04845091	22.92949937	22.81054783	22.69159629	22.57264476	22.45369322	22.33474168	22.21579014	22.0968386	21.97788706	21.85893552	21.73998398	21.62103244
81.02219298	79.23049353	77.43879408	75.64709463	73.85539518	72.06369573	70.27199628	68.48029683	66.68859738	64.89689792	63.10519847	61.31349902	59.52179957	57.73010012	55.93840067	54.14670122	52.35500177	50.56330232	48.77160287	46.97990342	45.18820397	43.39650452	41.60480507	39.81310562	38.02140617	36.22970672	34.43800727	32.64630782	30.85460836	29.06290891	27.27120946	25.47951001	23.68781056	23.56180598	23.43580141	23.30979683	23.18379225	23.05778767	22.93178309	22.80577852	22.67977394	22.55376936	22.42776478	22.3017602	22.17575563	22.04975105	21.92374647	21.79774189	21.67173731	21.54573273
82.15123586	80.32564763	78.50005941	76.67447118	74.84888295	73.02329472	71.19770649	69.37211826	67.54653003	65.7209418	63.89535357	62.06976534	60.24417711	58.41858888	56.59300065	54.76741242	52.94182419	51.11623596	49.29064773	47.4650595	45.63947127	43.81388304	41.98829481	40.16270658	38.33711835	36.51153012	34.68594189	32.86035367	31.03476544	29.20917721	27.38358898	25.55800075	23.73241252	23.5993549	23.46629728	23.33323967	23.20018205	23.06712443	22.93406682	22.8010092	22.66795158	22.53489396	22.40183635	22.26877873	22.13572111	22.0026635	21.86960588	21.73654826	21.60349065	21.47043303
83.28027875	81.42080174	79.56132473	77.70184772	75.84237071	73.98289371	72.1234167	70.26393969	68.40446268	66.54498567	64.68550866	62.82603165	60.96655465	59.10707764	57.24760063	55.38812362	53.52864661	51.6691696	49.80969259	47.95021558	46.09073858	44.23126157	42.37178456	40.51230755	38.65283054	36.79335353	34.93387652	33.07439951	31.21492251	29.3554455	27.49596849	25.63649148	23.77701447	23.63690382	23.49679316	23.3566825	23.21657185	23.07646119	22.93635054	22.79623988	22.65612922	22.51601857	22.37590791	22.23579726	22.0956866	21.95557595	21.81546529	21.67535463	21.53524398	21.39513332
84.40932163	82.51595585	80.62259006	78.72922427	76.83585848	74.9424927	73.04912691	71.15576112	69.26239533	67.36902954	65.47566376	63.58229797	61.68893218	59.79556639	57.90220061	56.00883482	54.11546903	52.22210324	50.32873745	48.43537167	46.54200588	44.64864009	42.7552743	40.86190852	38.96854273	37.07517694	35.18181115	33.28844536	31.39507958	29.50171379	27.608348	25.71498221	23.82161643	23.67445273	23.52728904	23.38012534	23.23296165	23.08579795	22.93863426	22.79147056	22.64430687	22.49714317	22.34997948	22.20281578	22.05565209	21.9084884	21.7613247	21.61416101	21.46699731	21.31983362
85.53836452	83.61110995	81.68385539	79.75660082	77.82934625	75.90209168	73.97483712	72.04758255	70.12032798	68.19307342	66.26581885	64.33856428	62.41130972	60.48405515	58.55680058	56.62954602	54.70229145	52.77503688	50.84778232	48.92052775	46.99327318	45.06601862	43.13876405	41.21150948	39.28425492	37.35700035	35.42974578	33.50249121	31.57523665	29.64798208	27.72072751	25.79347295	23.86621838	23.71200165	23.55778491	23.40356818	23.24935145	23.09513471	22.94091798	22.78670125	22.63248451	22.47826778	22.32405104	22.16983431	22.01561758	21.86140084	21.70718411	21.55296738	21.39875064	21.24453391
86.6674074	84.70626406	82.74512071	80.78397737	78.82283402	76.86169067	74.90054733	72.93940398	70.97826064	69.01711729	67.05597394	65.0948306	63.13368725	61.17254391	59.21140056	57.25025722	55.28911387	53.32797052	51.36682718	49.40568383	47.44454049	45.48339714	43.52225379	41.56111045	39.5999671	37.63882376	35.67768041	33.71653706	31.75539372	29.79425037	27.83310703	25.87196368	23.91082033	23.74955056	23.58828079	23.42701102	23.26574125	23.10447147	22.9432017	22.78193193	22.62066216	22.45939238	22.29812261	22.13685284	21.97558307	21.81431329	21.65304352	21.49177375	21.33050398	21.1692342
87.79645029	85.80141816	83.80638604	81.81135391	79.81632179	77.82128966	75.82625754	73.83122541	71.83619329	69.84116116	67.84612904	65.85109691	63.85606479	61.86103266	59.86600054	57.87096841	55.87593629	53.88090416	51.88587204	49.89083991	47.89580779	45.90077566	43.90574354	41.91071141	39.91567929	37.92064716	35.92561504	33.93058291	31.93555079	29.94051866	27.94548654	25.95045441	23.95542229	23.78709948	23.61877667	23.45045386	23.28213104	23.11380823	22.94548542	22.77716261	22.6088398	22.44051699	22.27219418	22.10387137	21.93554855	21.76722574	21.59890293	21.43058012	21.26225731	21.0939345
86.51197645	84.55363272	82.59528899	80.63694526	78.67860154	76.72025781	74.76191408	72.80357035	70.84522662	68.88688289	66.92853917	64.97019544	63.01185171	61.05350798	59.09516425	57.13682052	55.17847679	53.22013307	51.26178934	49.30344561	47.34510188	45.38675815	43.42841442	41.47007069	39.51172697	37.55338324	35.59503951	33.63669578	31.67835205	29.72000832	27.7616646	25.80332087	23.84497714	23.6818614	23.51874565	23.35562991	23.19251417	23.02939843	22.86628268	22.70316694	22.5400512	22.37693546	22.21381971	22.05070397	21.88758823	21.72447249	21.56135674	21.398241	21.23512526	21.07200952
85.22750261	83.30584728	81.38419195	79.46253662	77.54088128	75.61922595	73.69757062	71.77591529	69.85425996	67.93260462	66.01094929	64.08929396	62.16763863	60.2459833	58.32432796	56.40267263	54.4810173	52.55936197	50.63770664	48.7160513	46.79439597	44.87274064	42.95108531	41.02942998	39.10777464	37.18611931	35.26446398	33.34280865	31.42115332	29.49949798	27.57784265	25.65618732	23.73453199	23.57662331	23.41871464	23.26080597	23.10289729	22.94498862	22.78707995	22.62917127	22.4712626	22.31335392	22.15544525	21.99753658	21.8396279	21.68171923	21.52381056	21.36590188	21.20799321	21.05008454
83.94302877	82.05806184	80.1730949	78.28812797	76.40316103	74.5181941	72.63322716	70.74826022	68.86329329	66.97832635	65.09335942	63.20839248	61.32342555	59.43845861	57.55349168	55.66852474	53.78355781	51.89859087	50.01362393	48.128657	46.24369006	44.35872313	42.47375619	40.58878926	38.70382232	36.81885539	34.93388845	33.04892151	31.16395458	29.27898764	27.39402071	25.50905377	23.62408684	23.47138523	23.31868363	23.16598202	23.01328042	22.86057881	22.70787721	22.5551756	22.402474	22.24977239	22.09707079	21.94436918	21.79166758	21.63896597	21.48626437	21.33356276	21.18086116	21.02815956
82.65855494	80.8102764	78.96199786	77.11371932	75.26544078	73.41716224	71.5688837	69.72060516	67.87232662	66.02404808	64.17576954	62.32749101	60.47921247	58.63093393	56.78265539	54.93437685	53.08609831	51.23781977	49.38954123	47.54126269	45.69298415	43.84470562	41.99642708	40.14814854	38.29987	36.45159146	34.60331292	32.75503438	30.90675584	29.0584773	27.21019876	25.36192022	23.51364169	23.36614715	23.21865261	23.07115808	22.92366354	22.77616901	22.62867447	22.48117993	22.3336854	22.18619086	22.03869633	21.89120179	21.74370725	21.59621272	21.44871818	21.30122365	21.15372911	21.00623457
81.3740811	79.56249095	77.75090081	75.93931067	74.12772053	72.31613038	70.50454024	68.6929501	66.88135996	65.06976981	63.25817967	61.44658953	59.63499939	57.82340924	56.0118191	54.20022896	52.38863882	50.57704867	48.76545853	46.95386839	45.14227825	43.3306881	41.51909796	39.70750782	37.89591768	36.08432753	34.27273739	32.46114725	30.6495571	28.83796696	27.02637682	25.21478668	23.40319653	23.26090907	23.1186216	22.97633413	22.83404667	22.6917592	22.54947173	22.40718426	22.2648968	22.12260933	21.98032186	21.8380344	21.69574693	21.55345946	21.411172	21.26888453	21.12659706	20.98430959
80.08960726	78.31470551	76.53980377	74.76490202	72.99000027	71.21509853	69.44019678	67.66529504	65.89039329	64.11549154	62.3405898	60.56568805	58.79078631	57.01588456	55.24098281	53.46608107	51.69117932	49.91627758	48.14137583	46.36647408	44.59157234	42.81667059	41.04176884	39.2668671	37.49196535	35.71706361	33.94216186	32.16726011	30.39235837	28.61745662	26.84255488	25.06765313	23.29275138	23.15567099	23.01859059	22.88151019	22.74442979	22.60734939	22.47026899	22.3331886	22.1961082	22.0590278	21.9219474	21.784867	21.6477866	21.51070621	21.37362581	21.23654541	21.09946501	20.96238461
78.80513342	77.06692007	75.32870672	73.59049337	71.85228002	70.11406667	68.37585332	66.63763997	64.89942662	63.16121327	61.42299992	59.68478657	57.94657322	56.20835988	54.47014653	52.73193318	50.99371983	49.25550648	47.51729313	45.77907978	44.04086643	42.30265308	40.56443973	38.82622638	37.08801303	35.34979968	33.61158633	31.87337298	30.13515963	28.39694628	26.65873293	24.92051958	23.18230623	23.0504329	22.91855957	22.78668624	22.65481292	22.52293959	22.39106626	22.25919293	22.1273196	21.99544627	21.86357294	21.73169961	21.59982628	21.46795295	21.33607962	21.20420629	21.07233296	20.94045963
77.52065958	75.81913463	74.11760968	72.41608472	70.71455977	69.01303482	67.31150986	65.60998491	63.90845996	62.206935	60.50541005	58.8038851	57.10236014	55.40083519	53.69931024	51.99778528	50.29626033	48.59473538	46.89321043	45.19168547	43.49016052	41.78863557	40.08711061	38.38558566	36.68406071	34.98253575	33.2810108	31.57948585	29.87796089	28.17643594	26.47491099	24.77338604	23.07186108	22.94519482	22.81852856	22.6918623	22.56519604	22.43852978	22.31186352	22.18519726	22.058531	21.93186474	21.80519848	21.67853222	21.55186595	21.42519969	21.29853343	21.17186717	21.04520091	20.91853465
76.23618574	74.57134919	72.90651263	71.24167607	69.57683952	67.91200296	66.2471664	64.58232985	62.91749329	61.25265673	59.58782018	57.92298362	56.25814706	54.59331051	52.92847395	51.26363739	49.59880084	47.93396428	46.26912772	44.60429117	42.93945461	41.27461805	39.6097815	37.94494494	36.28010838	34.61527183	32.95043527	31.28559871	29.62076216	27.9559256	26.29108904	24.62625249	22.96141593	22.83995674	22.71849755	22.59703836	22.47557916	22.35411997	22.23266078	22.11120159	21.9897424	21.8682832	21.74682401	21.62536482	21.50390563	21.38244644	21.26098725	21.13952805	21.01806886	20.89660967
74.95171191	73.32356374	71.69541558	70.06726742	68.43911926	66.8109711	65.18282294	63.55467478	61.92652662	60.29837846	58.6702303	57.04208214	55.41393398	53.78578582	52.15763766	50.5294895	48.90134134	47.27319318	45.64504502	44.01689686	42.3887487	40.76060054	39.13245238	37.50430422	35.87615606	34.2480079	32.61985974	30.99171158	29.36356342	27.73541526	26.1072671	24.47911894	22.85097078	22.73471866	22.61846653	22.50221441	22.38596229	22.26971017	22.15345804	22.03720592	21.9209538	21.80470167	21.68844955	21.57219743	21.4559453	21.33969318	21.22344106	21.10718894	20.99093681	20.87468469
73.66723807	72.0757783	70.48431854	68.89285878	67.30139901	65.70993925	64.11847948	62.52701972	60.93555996	59.34410019	57.75264043	56.16118067	54.5697209	52.97826114	51.38680138	49.79534161	48.20388185	46.61242208	45.02096232	43.42950256	41.83804279	40.24658303	38.65512327	37.0636635	35.47220374	33.88074397	32.28928421	30.69782445	29.10636468	27.51490492	25.92344516	24.33198539	22.74052563	22.62948058	22.51843552	22.40739047	22.29634541	22.18530036	22.0742553	21.96321025	21.8521652	21.74112014	21.63007509	21.51903003	21.40798498	21.29693993	21.18589487	21.07484982	20.96380476	20.85275971
72.38276423	70.82799286	69.27322149	67.71845013	66.16367876	64.60890739	63.05413603	61.49936466	59.94459329	58.38982192	56.83505056	55.28027919	53.72550782	52.17073645	50.61596509	49.06119372	47.50642235	45.95165099	44.39687962	42.84210825	41.28733688	39.73256552	38.17779415	36.62302278	35.06825142	33.51348005	31.95870868	30.40393731	28.84916595	27.29439458	25.73962321	24.18485185	22.63008048	22.52424249	22.41840451	22.31256652	22.20672854	22.10089055	21.99505257	21.88921458	21.7833766	21.67753861	21.57170063	21.46586264	21.36002465	21.25418667	21.14834868	21.0425107	20.93667271	20.83083473
71.09829039	69.58020742	68.06212445	66.54404148	65.02595851	63.50787554	61.98979257	60.47170959	58.95362662	57.43554365	55.91746068	54.39937771	52.88129474	51.36321177	49.8451288	48.32704583	46.80896286	45.29087989	43.77279692	42.25471395	40.73663098	39.21854801	37.70046503	36.18238206	34.66429909	33.14621612	31.62813315	30.11005018	28.59196721	27.07388424	25.55580127	24.0377183	22.51963533	22.41900441	22.31837349	22.21774258	22.11711166	22.01648074	21.91584983	21.81521891	21.714588	21.61395708	21.51332616	21.41269525	21.31206433	21.21143341	21.1108025	21.01017158	20.90954066	20.80890975
69.81381655	68.33242198	66.8510274	65.36963283	63.88823825	62.40684368	60.92544911	59.44405453	57.96265996	56.48126538	54.99987081	53.51847624	52.03708166	50.55568709	49.07429251	47.59289794	46.11150336	44.63010879	43.14871422	41.66731964	40.18592507	38.70453049	37.22313592	35.74174134	34.26034677	32.7789522	31.29755762	29.81616305	28.33476847	26.8533739	25.37197932	23.89058475	22.40919018	22.31376633	22.21834248	22.12291863	22.02749479	21.93207094	21.83664709	21.74122324	21.6457994	21.55037555	21.4549517	21.35952785	21.264104	21.16868016	21.07325631	20.97783246	20.88240861	20.78698477
68.52934271	67.08463654	65.63993036	64.19522418	62.750518	61.30581182	59.86110565	58.41639947	56.97169329	55.52698711	54.08228094	52.63757476	51.19286858	49.7481624	48.30345622	46.85875005	45.41404387	43.96933769	42.52463151	41.07992534	39.63521916	38.19051298	36.7458068	35.30110063	33.85639445	32.41168827	30.96698209	29.52227591	28.07756974	26.63286356	25.18815738	23.7434512	22.29874503	22.20852825	22.11831147	22.02809469	21.93787791	21.84766113	21.75744435	21.66722757	21.57701079	21.48679402	21.39657724	21.30636046	21.21614368	21.1259269	21.03571012	20.94549334	20.85527656	20.76505979
67.24486887	65.83685109	64.42883331	63.02081553	61.61279775	60.20477997	58.79676219	57.38874441	55.98072662	54.57270884	53.16469106	51.75667328	50.3486555	48.94063772	47.53261994	46.12460216	44.71658437	43.30856659	41.90054881	40.49253103	39.08451325	37.67649547	36.26847769	34.86045991	33.45244212	32.04442434	30.63640656	29.22838878	27.820371	26.41235322	25.00433544	23.59631766	22.18829987	22.10329016	22.01828045	21.93327074	21.84826103	21.76325132	21.67824161	21.5932319	21.50822219	21.42321248	21.33820277	21.25319306	21.16818335	21.08317364	20.99816393	20.91315422	20.82814451	20.7431348
65.96039504	64.58906565	63.21773627	61.84640688	60.4750775	59.10374811	57.73241873	56.36108934	54.98975996	53.61843057	52.24710119	50.8757718	49.50444242	48.13311303	46.76178365	45.39045426	44.01912488	42.6477955	41.27646611	39.90513673	38.53380734	37.16247796	35.79114857	34.41981919	33.0484898	31.67716042	30.30583103	28.93450165	27.56317226	26.19184288	24.82051349	23.44918411	22.07785472	21.99805208	21.91824944	21.8384468	21.75864416	21.67884152	21.59903888	21.51923624	21.43943359	21.35963095	21.27982831	21.20002567	21.12022303	21.04042039	20.96061775	20.88081511	20.80101247	20.72120982
64.6759212	63.34128021	62.00663922	60.67199823	59.33735724	58.00271626	56.66807527	55.33343428	53.99879329	52.6641523	51.32951132	49.99487033	48.66022934	47.32558835	45.99094736	44.65630637	43.32166539	41.9870244	40.65238341	39.31774242	37.98310143	36.64846044	35.31381946	33.97917847	32.64453748	31.30989649	29.9752555	28.64061451	27.30597353	25.97133254	24.63669155	23.30205056	21.96740957	21.892814	21.81821843	21.74362286	21.66902728	21.59443171	21.51983614	21.44524057	21.37064499	21.29604942	21.22145385	21.14685828	21.0722627	20.99766713	20.92307156	20.84847599	20.77388042	20.69928484
63.39144736	62.09349477	60.79554218	59.49758958	58.19963699	56.9016844	55.60373181	54.30577922	53.00782663	51.70987403	50.41192144	49.11396885	47.81601626	46.51806367	45.22011107	43.92215848	42.62420589	41.3262533	40.02830071	38.73034812	37.43239552	36.13444293	34.83649034	33.53853775	32.24058516	30.94263256	29.64467997	28.34672738	27.04877479	25.7508222	24.45286961	23.15491701	21.85696442	21.78757592	21.71818741	21.64879891	21.57941041	21.5100219	21.4406334	21.3712449	21.30185639	21.23246789	21.16307939	21.09369088	21.02430238	20.95491388	20.88552537	20.81613687	20.74674837	20.67735986
62.10697352	60.84570933	59.58444513	58.32318094	57.06191674	55.80065254	54.53938835	53.27812415	52.01685996	50.75559576	49.49433157	48.23306737	46.97180318	45.71053898	44.44927479	43.18801059	41.9267464	40.6654822	39.40421801	38.14295381	36.88168961	35.62042542	34.35916122	33.09789703	31.83663283	30.57536864	29.31410444	28.05284025	26.79157605	25.53031186	24.26904766	23.00778347	21.74651927	21.68233784	21.6181564	21.55397497	21.48979353	21.4256121	21.36143066	21.29724923	21.23306779	21.16888636	21.10470492	21.04052349	20.97634205	20.91216062	20.84797919	20.78379775	20.71961632	20.65543488
60.82249968	59.59792388	58.37334809	57.14877229	55.92419649	54.69962069	53.47504489	52.25046909	51.02589329	49.80131749	48.57674169	47.3521659	46.1275901	44.9030143	43.6784385	42.4538627	41.2292869	40.0047111	38.7801353	37.5555595	36.33098371	35.10640791	33.88183211	32.65725631	31.43268051	30.20810471	28.98352891	27.75895311	26.53437732	25.30980152	24.08522572	22.86064992	21.63607412	21.57709975	21.51812539	21.45915102	21.40017666	21.34120229	21.28222792	21.22325356	21.16427919	21.10530483	21.04633046	20.9873561	20.92838173	20.86940736	20.810433	20.75145863	20.69248427	20.6335099
59.53802584	58.35013844	57.16225104	55.97436364	54.78647624	53.59858883	52.41070143	51.22281403	50.03492663	48.84703922	47.65915182	46.47126442	45.28337702	44.09548961	42.90760221	41.71971481	40.53182741	39.34394	38.1560526	36.9681652	35.7802778	34.59239039	33.40450299	32.21661559	31.02872819	29.84084079	28.65295338	27.46506598	26.27717858	25.08929118	23.90140377	22.71351637	21.52562897	21.47186167	21.41809437	21.36432708	21.31055978	21.25679248	21.20302519	21.14925789	21.09549059	21.0417233	20.987956	20.9341887	20.8804214	20.82665411	20.77288681	20.71911951	20.66535222	20.61158492
58.25355201	57.102353	55.95115399	54.79995499	53.64875598	52.49755698	51.34635797	50.19515897	49.04395996	47.89276095	46.74156195	45.59036294	44.43916394	43.28796493	42.13676592	40.98556692	39.83436791	38.68316891	37.5319699	36.38077089	35.22957189	34.07837288	32.92717388	31.77597487	30.62477587	29.47357686	28.32237785	27.17117885	26.01997984	24.86878084	23.71758183	22.56638282	21.41518382	21.36662359	21.31806336	21.26950313	21.22094291	21.17238268	21.12382245	21.07526222	21.02670199	20.97814176	20.92958154	20.88102131	20.83246108	20.78390085	20.73534062	20.6867804	20.63822017	20.58965994
56.96907817	55.85456756	54.74005695	53.62554634	52.51103573	51.39652512	50.28201451	49.1675039	48.05299329	46.93848268	45.82397207	44.70946146	43.59495086	42.48044025	41.36592964	40.25141903	39.13690842	38.02239781	36.9078872	35.79337659	34.67886598	33.56435537	32.44984476	31.33533415	30.22082354	29.10631293	27.99180232	26.87729171	25.7627811	24.6482705	23.53375989	22.41924928	21.30473867	21.26138551	21.21803235	21.17467919	21.13132603	21.08797287	21.04461971	21.00126655	20.95791339	20.91456023	20.87120707	20.82785391	20.78450076	20.7411476	20.69779444	20.65444128	20.61108812	20.56773496
55.68460433	54.60678212	53.5289599	52.45113769	51.37331548	50.29549326	49.21767105	48.13984884	47.06202663	45.98420441	44.9063822	43.82855999	42.75073777	41.67291556	40.59509335	39.51727114	38.43944892	37.36162671	36.2838045	35.20598228	34.12816007	33.05033786	31.97251565	30.89469343	29.81687122	28.73904901	27.66122679	26.58340458	25.50558237	24.42776015	23.34993794	22.27211573	21.19429352	21.15614743	21.11800134	21.07985524	21.04170915	21.00356306	20.96541697	20.92727088	20.88912479	20.8509787	20.81283261	20.77468652	20.73654043	20.69839434	20.66024825	20.62210216	20.58395607	20.54580998
54.40013049	53.35899667	52.31786286	51.27672904	50.23559523	49.19446141	48.15332759	47.11219378	46.07105996	45.02992614	43.98879233	42.94765851	41.90652469	40.86539088	39.82425706	38.78312324	37.74198943	36.70085561	35.6597218	34.61858798	33.57745416	32.53632035	31.49518653	30.45405271	29.4129189	28.37178508	27.33065126	26.28951745	25.24838363	24.20724981	23.166116	22.12498218	21.08384837	21.05090934	21.01797032	20.9850313	20.95209228	20.91915326	20.88621424	20.85327521	20.82033619	20.78739717	20.75445815	20.72151913	20.68858011	20.65564108	20.62270206	20.58976304	20.55682402	20.523885
53.11565665	52.11121123	51.10676581	50.10232039	49.09787497	48.09342955	47.08898413	46.08453871	45.08009329	44.07564787	43.07120245	42.06675703	41.06231161	40.05786619	39.05342077	38.04897535	37.04452993	36.04008451	35.03563909	34.03119367	33.02674825	32.02230283	31.01785741	30.01341199	29.00896657	28.00452115	27.00007573	25.99563031	24.99118489	23.98673947	22.98229405	21.97784863	20.97340321	20.94567126	20.91793931	20.89020736	20.8624754	20.83474345	20.8070115	20.77927954	20.75154759	20.72381564	20.69608369	20.66835173	20.64061978	20.61288783	20.58515587	20.55742392	20.52969197	20.50196002
51.83118281	50.86342579	49.89566877	48.92791174	47.96015472	46.9923977	46.02464067	45.05688365	44.08912663	43.1213696	42.15361258	41.18585556	40.21809853	39.25034151	38.28258449	37.31482746	36.34707044	35.37931342	34.41155639	33.44379937	32.47604235	31.50828532	30.5405283	29.57277127	28.60501425	27.63725723	26.6695002	25.70174318	24.73398616	23.76622913	22.79847211	21.83071509	20.86295806	20.84043318	20.8179083	20.79538341	20.77285853	20.75033364	20.72780876	20.70528388	20.68275899	20.66023411	20.63770922	20.61518434	20.59265946	20.57013457	20.54760969	20.5250848	20.50255992	20.48003504
50.54670898	49.61564035	48.68457172	47.75350309	46.82243447	45.89136584	44.96029721	44.02922859	43.09815996	42.16709133	41.23602271	40.30495408	39.37388545	38.44281683	37.5117482	36.58067957	35.64961094	34.71854232	33.78747369	32.85640506	31.92533644	30.99426781	30.06319918	29.13213056	28.20106193	27.2699933	26.33892467	25.40785605	24.47678742	23.54571879	22.61465017	21.68358154	20.75251291	20.7351951	20.71787728	20.70055947	20.68324165	20.66592384	20.64860602	20.63128821	20.61397039	20.59665258	20.57933476	20.56201695	20.54469913	20.52738132	20.5100635	20.49274568	20.47542787	20.45811005
49.26223514	48.36785491	47.47347468	46.57909445	45.68471422	44.79033399	43.89595375	43.00157352	42.10719329	41.21281306	40.31843283	39.4240526	38.52967237	37.63529214	36.74091191	35.84653168	34.95215145	34.05777122	33.16339099	32.26901076	31.37463053	30.4802503	29.58587007	28.69148984	27.79710961	26.90272938	26.00834914	25.11396891	24.21958868	23.32520845	22.43082822	21.53644799	20.64206776	20.62995702	20.61784627	20.60573552	20.59362478	20.58151403	20.56940328	20.55729254	20.54518179	20.53307104	20.5209603	20.50884955	20.49673881	20.48462806	20.47251731	20.46040657	20.44829582	20.43618507
47.9777613	47.12006947	46.26237763	45.4046858	44.54699396	43.68930213	42.8316103	41.97391846	41.11622663	40.25853479	39.40084296	38.54315113	37.68545929	36.82776746	35.97007562	35.11238379	34.25469195	33.39700012	32.53930829	31.68161645	30.82392462	29.96623278	29.10854095	28.25084912	27.39315728	26.53546545	25.67777361	24.82008178	23.96238995	23.10469811	22.24700628	21.38931444	20.53162261	20.52471893	20.51781526	20.51091158	20.5040079	20.49710422	20.49020055	20.48329687	20.47639319	20.46948951	20.46258584	20.45568216	20.44877848	20.4418748	20.43497113	20.42806745	20.42116377	20.41426009
46.69328746	45.87228402	45.05128059	44.23027715	43.40927371	42.58827027	41.76726684	40.9462634	40.12525996	39.30425652	38.48325309	37.66224965	36.84124621	36.02024277	35.19923934	34.3782359	33.55723246	32.73622902	31.91522559	31.09422215	30.27321871	29.45221527	28.63121184	27.8102084	26.98920496	26.16820152	25.34719808	24.52619465	23.70519121	22.88418777	22.06318433	21.2421809	20.42117746	20.41948085	20.41778424	20.41608763	20.41439102	20.41269442	20.41099781	20.4093012	20.40760459	20.40590798	20.40421137	20.40251476	20.40081816	20.39912155	20.39742494	20.39572833	20.39403172	20.39233511
46.28456374	45.47317118	44.66177861	43.85038605	43.03899348	42.22760092	41.41620835	40.60481579	39.79342322	38.98203066	38.17063809	37.35924553	36.54785296	35.7364604	34.92506783	34.11367527	33.3022827	32.49089014	31.67949757	30.86810501	30.05671244	29.24531988	28.43392731	27.62253475	26.81114218	25.99974962	25.18835705	24.37696449	23.56557192	22.75417936	21.94278679	21.13139423	20.32000166	20.31310568	20.3062097	20.29931371	20.29241773	20.28552175	20.27862576	20.27172978	20.2648338	20.25793781	20.25104183	20.24414585	20.23724986	20.23035388	20.2234579	20.21656191	20.20966593	20.20276995
45.87584002	45.07405833	44.27227664	43.47049495	42.66871325	41.86693156	41.06514987	40.26336818	39.46158648	38.65980479	37.8580231	37.05624141	36.25445971	35.45267802	34.65089633	33.84911464	33.04733295	32.24555125	31.44376956	30.64198787	29.84020618	29.03842448	28.23664279	27.4348611	26.63307941	25.83129771	25.02951602	24.22773433	23.42595264	22.62417094	21.82238925	21.02060756	20.21882587	20.20673051	20.19463515	20.18253979	20.17044443	20.15834908	20.14625372	20.13415836	20.122063	20.10996765	20.09787229	20.08577693	20.07368157	20.06158621	20.04949086	20.0373955	20.02530014	20.01320478
45.46711631	44.67494549	43.88277467	43.09060385	42.29843303	41.50626221	40.71409139	39.92192057	39.12974975	38.33757893	37.54540811	36.75323729	35.96106647	35.16889565	34.37672483	33.58455401	32.79238319	32.00021237	31.20804155	30.41587073	29.62369991	28.83152909	28.03935827	27.24718745	26.45501663	25.66284581	24.87067499	24.07850417	23.28633335	22.49416253	21.70199171	20.90982089	20.11765007	20.10035534	20.0830606	20.06576587	20.04847114	20.03117641	20.01388167	19.99658694	19.97929221	19.96199748	19.94470275	19.92740801	19.91011328	19.89281855	19.87552382	19.85822908	19.84093435	19.82363962
45.05839259	44.27583264	43.49327269	42.71071275	41.9281528	41.14559285	40.3630329	39.58047296	38.79791301	38.01535306	37.23279311	36.45023317	35.66767322	34.88511327	34.10255332	33.31999338	32.53743343	31.75487348	30.97231353	30.18975359	29.40719364	28.62463369	27.84207375	27.0595138	26.27695385	25.4943939	24.71183396	23.92927401	23.14671406	22.36415411	21.58159417	20.79903422	20.01647427	19.99398016	19.97148606	19.94899195	19.92649784	19.90400374	19.88150963	19.85901552	19.83652142	19.81402731	19.7915332	19.7690391	19.74654499	19.72405088	19.70155678	19.67906267	19.65656856	19.63407445
44.64966887	43.8767198	43.10377072	42.33082165	41.55787257	40.7849235	40.01197442	39.23902535	38.46607627	37.6931272	36.92017812	36.14722905	35.37427997	34.6013309	33.82838182	33.05543275	32.28248367	31.5095346	30.73658552	29.96363645	29.19068737	28.4177383	27.64478922	26.87184015	26.09889107	25.325942	24.55299292	23.78004385	23.00709477	22.2341457	21.46119662	20.68824755	19.91529847	19.88760499	19.85991151	19.83221803	19.80452455	19.77683107	19.74913759	19.7214441	19.69375062	19.66605714	19.63836366	19.61067018	19.5829767	19.55528322	19.52758973	19.49989625	19.47220277	19.44450929
44.24094515	43.47760695	42.71426875	41.95093055	41.18759234	40.42425414	39.66091594	38.89757774	38.13423953	37.37090133	36.60756313	35.84422493	35.08088672	34.31754852	33.55421032	32.79087212	32.02753391	31.26419571	30.50085751	29.73751931	28.9741811	28.2108429	27.4475047	26.6841665	25.9208283	25.15749009	24.39415189	23.63081369	22.86747549	22.10413728	21.34079908	20.57746088	19.81412268	19.78122982	19.74833696	19.71544411	19.68255125	19.6496584	19.61676554	19.58387269	19.55097983	19.51808697	19.48519412	19.45230126	19.41940841	19.38651555	19.35362269	19.32072984	19.28783698	19.25494413
43.83222143	43.0784941	42.32476677	41.57103944	40.81731211	40.06358479	39.30985746	38.55613013	37.8024028	37.04867547	36.29494814	35.54122081	34.78749348	34.03376615	33.28003882	32.52631149	31.77258416	31.01885683	30.2651295	29.51140217	28.75767484	28.00394751	27.25022018	26.49649285	25.74276552	24.98903819	24.23531086	23.48158353	22.7278562	21.97412887	21.22040154	20.46667421	19.71294688	19.67485465	19.63676242	19.59867019	19.56057796	19.52248573	19.4843935	19.44630127	19.40820904	19.37011681	19.33202457	19.29393234	19.25584011	19.21774788	19.17965565	19.14156342	19.10347119	19.06537896
43.42349772	42.67938126	41.9352648	41.19114834	40.44703189	39.70291543	38.95879897	38.21468252	37.47056606	36.7264496	35.98233314	35.23821669	34.49410023	33.74998377	33.00586731	32.26175086	31.5176344	30.77351794	30.02940148	29.28528503	28.54116857	27.79705211	27.05293566	26.3088192	25.56470274	24.82058628	24.07646983	23.33235337	22.58823691	21.84412045	21.100004	20.35588754	19.61177108	19.56847948	19.52518787	19.48189627	19.43860466	19.39531306	19.35202145	19.30872985	19.26543824	19.22214664	19.17885503	19.13556343	19.09227182	19.04898022	19.00568861	18.96239701	18.9191054	18.8758138
43.014774	42.28026841	41.54576283	40.81125724	40.07675166	39.34224607	38.60774049	37.8732349	37.13872932	36.40422374	35.66971815	34.93521257	34.20070698	33.4662014	32.73169581	31.99719023	31.26268464	30.52817906	29.79367347	29.05916789	28.3246623	27.59015672	26.85565113	26.12114555	25.38663996	24.65213438	23.91762879	23.18312321	22.44861762	21.71411204	20.97960645	20.24510087	19.51059528	19.46210431	19.41361333	19.36512235	19.31663137	19.26814039	19.21964941	19.17115843	19.12266745	19.07417647	19.02568549	18.97719451	18.92870353	18.88021255	18.83172157	18.78323059	18.73473961	18.68624863
42.60605028	41.88115557	41.15626086	40.43136614	39.70647143	38.98157672	38.25668201	37.53178729	36.80689258	36.08199787	35.35710316	34.63220845	33.90731373	33.18241902	32.45752431	31.7326296	31.00773488	30.28284017	29.55794546	28.83305075	28.10815603	27.38326132	26.65836661	25.9334719	25.20857719	24.48368247	23.75878776	23.03389305	22.30899834	21.58410362	20.85920891	20.1343142	19.40941949	19.35572913	19.30203878	19.24834843	19.19465807	19.14096772	19.08727736	19.03358701	18.97989666	18.9262063	18.87251595	18.81882559	18.76513524	18.71144489	18.65775453	18.60406418	18.55037382	18.49668347
42.19732656	41.48204272	40.76675888	40.05147504	39.3361912	38.62090736	37.90562352	37.19033968	36.47505584	35.759772	35.04448816	34.32920432	33.61392049	32.89863665	32.18335281	31.46806897	30.75278513	30.03750129	29.32221745	28.60693361	27.89164977	27.17636593	26.46108209	25.74579825	25.03051441	24.31523057	23.59994673	22.88466289	22.16937905	21.45409521	20.73881137	20.02352753	19.30824369	19.24935396	19.19046423	19.1315745	19.07268478	19.01379505	18.95490532	18.89601559	18.83712586	18.77823613	18.7193464	18.66045668	18.60156695	18.54267722	18.48378749	18.42489776	18.36600803	18.3071183
41.78860284	41.08292988	40.37725691	39.67158394	38.96591098	38.26023801	37.55456504	36.84889207	36.14321911	35.43754614	34.73187317	34.0262002	33.32052724	32.61485427	31.9091813	31.20350834	30.49783537	29.7921624	29.08648943	28.38081647	27.6751435	26.96947053	26.26379757	25.5581246	24.85245163	24.14677866	23.4411057	22.73543273	22.02975976	21.32408679	20.61841383	19.91274086	19.20706789	19.14297879	19.07888969	19.01480058	18.95071148	18.88662238	18.82253327	18.75844417	18.69435507	18.63026597	18.56617686	18.50208776	18.43799866	18.37390955	18.30982045	18.24573135	18.18164224	18.11755314
41.37987913	40.68381703	39.98775494	39.29169284	38.59563075	37.89956865	37.20350656	36.50744446	35.81138237	35.11532027	34.41925818	33.72319608	33.02713399	32.3310719	31.6350098	30.93894771	30.24288561	29.54682352	28.85076142	28.15469933	27.45863723	26.76257514	26.06651304	25.37045095	24.67438885	23.97832676	23.28226466	22.58620257	21.89014047	21.19407838	20.49801629	19.80195419	19.1058921	19.03660362	18.96731514	18.89802666	18.82873819	18.75944971	18.69016123	18.62087275	18.55158427	18.4822958	18.41300732	18.34371884	18.27443036	18.20514189	18.13585341	18.06656493	17.99727645	17.92798798
40.97115541	40.28470419	39.59825296	38.91180174	38.22535052	37.5388993	36.85244807	36.16599685	35.47954563	34.79309441	34.10664319	33.42019196	32.73374074	32.04728952	31.3608383	30.67438708	29.98793585	29.30148463	28.61503341	27.92858219	27.24213096	26.55567974	25.86922852	25.1827773	24.49632608	23.80987485	23.12342363	22.43697241	21.75052119	21.06406997	20.37761874	19.69116752	19.0047163	18.93022845	18.85574059	18.78125274	18.70676489	18.63227704	18.55778919	18.48330133	18.40881348	18.33432563	18.25983778	18.18534992	18.11086207	18.03637422	17.96188637	17.88739852	17.81291066	17.73842281
40.56243169	39.88559134	39.20875099	38.53191064	37.85507029	37.17822994	36.50138959	35.82454924	35.14770889	34.47086854	33.79402819	33.11718784	32.44034749	31.76350714	31.08666679	30.40982645	29.7329861	29.05614575	28.3793054	27.70246505	27.0256247	26.34878435	25.671944	24.99510365	24.3182633	23.64142295	22.9645826	22.28774225	21.6109019	20.93406155	20.2572212	19.58038085	18.9035405	18.82385327	18.74416605	18.66447882	18.58479159	18.50510437	18.42541714	18.34572991	18.26604269	18.18635546	18.10666823	18.02698101	17.94729378	17.86760655	17.78791933	17.7082321	17.62854487	17.54885765
40.15370797	39.48647849	38.81924902	38.15201954	37.48479006	36.81756059	36.15033111	35.48310163	34.81587215	34.14864268	33.4814132	32.81418372	32.14695425	31.47972477	30.81249529	30.14526582	29.47803634	28.81080686	28.14357738	27.47634791	26.80911843	26.14188895	25.47465948	24.80743	24.14020052	23.47297104	22.80574157	22.13851209	21.47128261	20.80405314	20.13682366	19.46959418	18.8023647	18.7174781	18.6325915	18.5477049	18.4628183	18.3779317	18.2930451	18.2081585	18.12327189	18.03838529	17.95349869	17.86861209	17.78372549	17.69883889	17.61395229	17.52906569	17.44417908	17.35929248
39.74498425	39.08736565	38.42974704	37.77212844	37.11450984	36.45689123	35.79927263	35.14165402	34.48403542	33.82641681	33.16879821	32.5111796	31.853561	31.19594239	30.53832379	29.88070518	29.22308658	28.56546798	27.90784937	27.25023077	26.59261216	25.93499356	25.27737495	24.61975635	23.96213774	23.30451914	22.64690053	21.98928193	21.33166333	20.67404472	20.01642612	19.35880751	18.70118891	18.61110293	18.52101696	18.43093098	18.340845	18.25075903	18.16067305	18.07058708	17.9805011	17.89041513	17.80032915	17.71024317	17.6201572	17.53007122	17.43998525	17.34989927	17.25981329	17.16972732
39.33626054	38.6882528	38.04024507	37.39223734	36.74422961	36.09622188	35.44821414	34.80020641	34.15219868	33.50419095	32.85618322	32.20817548	31.56016775	30.91216002	30.26415229	29.61614455	28.96813682	28.32012909	27.67212136	27.02411363	26.37610589	25.72809816	25.08009043	24.4320827	23.78407497	23.13606723	22.4880595	21.84005177	21.19204404	20.54403631	19.89602857	19.24802084	18.60001311	18.50472776	18.40944241	18.31415706	18.21887171	18.12358636	18.02830101	17.93301566	17.83773031	17.74244496	17.64715961	17.55187426	17.45658891	17.36130356	17.26601821	17.17073286	17.07544751	16.98016215
38.92753682	38.28913996	37.6507431	37.01234624	36.37394938	35.73555252	35.09715566	34.4587588	33.82036194	33.18196508	32.54356822	31.90517136	31.2667745	30.62837764	29.98998078	29.35158392	28.71318707	28.07479021	27.43639335	26.79799649	26.15959963	25.52120277	24.88280591	24.24440905	23.60601219	22.96761533	22.32921847	21.69082161	21.05242475	20.41402789	19.77563103	19.13723417	18.49883731	18.39835259	18.29786786	18.19738314	18.09689841	17.99641369	17.89592896	17.79544424	17.69495951	17.59447479	17.49399006	17.39350534	17.29302061	17.19253589	17.09205117	16.99156644	16.89108172	16.79059699
38.5188131	37.89002711	37.26124113	36.63245514	36.00366915	35.37488316	34.74609718	34.11731119	33.4885252	32.85973922	32.23095323	31.60216724	30.97338126	30.34459527	29.71580928	29.08702329	28.45823731	27.82945132	27.20066533	26.57187935	25.94309336	25.31430737	24.68552139	24.0567354	23.42794941	22.79916342	22.17037744	21.54159145	20.91280546	20.28401948	19.65523349	19.0264475	18.39766152	18.29197742	18.18629332	18.08060922	17.97492512	17.86924102	17.76355692	17.65787282	17.55218872	17.44650462	17.34082052	17.23513642	17.12945232	17.02376822	16.91808412	16.81240003	16.70671593	16.60103183
38.11008938	37.49091427	36.87173915	36.25256404	35.63338892	35.01421381	34.39503869	33.77586358	33.15668847	32.53751335	31.91833824	31.29916312	30.67998801	30.06081289	29.44163778	28.82246266	28.20328755	27.58411244	26.96493732	26.34576221	25.72658709	25.10741198	24.48823686	23.86906175	23.24988663	22.63071152	22.01153641	21.39236129	20.77318618	20.15401106	19.53483595	18.91566083	18.29648572	18.18560224	18.07471877	17.9638353	17.85295182	17.74206835	17.63118487	17.5203014	17.40941793	17.29853445	17.18765098	17.07676751	16.96588403	16.85500056	16.74411708	16.63323361	16.52235014	16.41146666
37.70136566	37.09180142	36.48223718	35.87267294	35.2631087	34.65354445	34.04398021	33.43441597	32.82485173	32.21528749	31.60572324	30.996159	30.38659476	29.77703052	29.16746628	28.55790203	27.94833779	27.33877355	26.72920931	26.11964507	25.51008082	24.90051658	24.29095234	23.6813881	23.07182386	22.46225961	21.85269537	21.24313113	20.63356689	20.02400265	19.4144384	18.80487416	18.19530992	18.07922707	17.96314422	17.84706138	17.73097853	17.61489568	17.49881283	17.38272998	17.26664713	17.15056429	17.03448144	16.91839859	16.80231574	16.68623289	16.57015004	16.45406719	16.33798435	16.2219015
37.29264195	36.69268858	36.09273521	35.49278184	34.89282847	34.2928751	33.69292173	33.09296836	32.49301499	31.89306162	31.29310825	30.69315488	30.09320151	29.49324814	28.89329477	28.2933414	27.69338803	27.09343467	26.4934813	25.89352793	25.29357456	24.69362119	24.09366782	23.49371445	22.89376108	22.29380771	21.69385434	21.09390097	20.4939476	19.89399423	19.29404086	18.69408749	18.09413412	17.9728519	17.85156968	17.73028745	17.60900523	17.48772301	17.36644079	17.24515856	17.12387634	17.00259412	16.88131189	16.76002967	16.63874745	16.51746523	16.396183	16.27490078	16.15361856	16.03233633
36.88391823	36.29357573	35.70323323	35.11289074	34.52254824	33.93220574	33.34186325	32.75152075	32.16117825	31.57083576	30.98049326	30.39015076	29.79980826	29.20946577	28.61912327	28.02878077	27.43843828	26.84809578	26.25775328	25.66741079	25.07706829	24.48672579	23.8963833	23.3060408	22.7156983	22.1253558	21.53501331	20.94467081	20.35432831	19.76398582	19.17364332	18.58330082	17.99295833	17.86647673	17.73999513	17.61351353	17.48703194	17.36055034	17.23406874	17.10758714	16.98110555	16.85462395	16.72814235	16.60166075	16.47517916	16.34869756	16.22221596	16.09573436	15.96925277	15.84277117
36.47519451	35.89446288	35.31373126	34.73299964	34.15226801	33.57153639	32.99080476	32.41007314	31.82934151	31.24860989	30.66787827	30.08714664	29.50641502	28.92568339	28.34495177	27.76422014	27.18348852	26.60275689	26.02202527	25.44129365	24.86056202	24.2798304	23.69909877	23.11836715	22.53763552	21.9569039	21.37617228	20.79544065	20.21470903	19.6339774	19.05324578	18.47251415	17.89178253	17.76010156	17.62842059	17.49673961	17.36505864	17.23337767	17.1016967	16.97001573	16.83833475	16.70665378	16.57497281	16.44329184	16.31161087	16.17992989	16.04824892	15.91656795	15.78488698	15.653206
36.06647079	35.49535004	34.92422929	34.35310854	33.78198778	33.21086703	32.63974628	32.06862553	31.49750478	30.92638402	30.35526327	29.78414252	29.21302177	28.64190102	28.07078027	27.49965951	26.92853876	26.35741801	25.78629726	25.21517651	24.64405575	24.072935	23.50181425	22.9306935	22.35957275	21.788452	21.21733124	20.64621049	20.07508974	19.50396899	18.93284824	18.36172748	17.79060673	17.65372639	17.51684604	17.37996569	17.24308535	17.106205	16.96932465	16.83244431	16.69556396	16.55868361	16.42180327	16.28492292	16.14804257	16.01116223	15.87428188	15.73740153	15.60052119	15.46364084
35.65774707	35.09623719	34.53472731	33.97321744	33.41170756	32.85019768	32.2886878	31.72717792	31.16566804	30.60415816	30.04264828	29.4811384	28.91962852	28.35811864	27.79660876	27.23509888	26.673589	26.11207912	25.55056925	24.98905937	24.42754949	23.86603961	23.30452973	22.74301985	22.18150997	21.62000009	21.05849021	20.49698033	19.93547045	19.37396057	18.81245069	18.25094081	17.68943093	17.54735121	17.40527149	17.26319177	17.12111205	16.97903233	16.83695261	16.69487289	16.55279317	16.41071345	16.26863372	16.126554	15.98447428	15.84239456	15.70031484	15.55823512	15.4161554	15.27407568
35.24902335	34.69712435	34.14522534	33.59332633	33.04142733	32.48952832	31.93762931	31.38573031	30.8338313	30.28193229	29.73003329	29.17813428	28.62623527	28.07433627	27.52243726	26.97053825	26.41863925	25.86674024	25.31484123	24.76294223	24.21104322	23.65914421	23.10724521	22.5553462	22.00344719	21.45154819	20.89964918	20.34775017	19.79585116	19.24395216	18.69205315	18.14015414	17.58825514	17.44097604	17.29369695	17.14641785	16.99913876	16.85185966	16.70458056	16.55730147	16.41002237	16.26274328	16.11546418	15.96818509	15.82090599	15.67362689	15.5263478	15.3790687	15.23178961	15.08451051
34.84029964	34.2980115	33.75572337	33.21343523	32.6711471	32.12885897	31.58657083	31.0442827	30.50199456	29.95970643	29.41741829	28.87513016	28.33284203	27.79055389	27.24826576	26.70597762	26.16368949	25.62140135	25.07911322	24.53682509	23.99453695	23.45224882	22.90996068	22.36767255	21.82538441	21.28309628	20.74080815	20.19852001	19.65623188	19.11394374	18.57165561	18.02936747	17.48707934	17.33460087	17.1821224	17.02964393	16.87716546	16.72468699	16.57220852	16.41973005	16.26725158	16.11477311	15.96229464	15.80981617	15.6573377	15.50485923	15.35238076	15.19990229	15.04742382	14.89494535
34.43157592	33.89889866	33.3662214	32.83354413	32.30086687	31.76818961	31.23551235	30.70283509	30.17015782	29.63748056	29.1048033	28.57212604	28.03944878	27.50677152	26.97409425	26.44141699	25.90873973	25.37606247	24.84338521	24.31070795	23.77803068	23.24535342	22.71267616	22.1799989	21.64732164	21.11464438	20.58196711	20.04928985	19.51661259	18.98393533	18.45125807	17.91858081	17.38590354	17.2282257	17.07054785	16.91287001	16.75519216	16.59751432	16.43983648	16.28215863	16.12448079	15.96680294	15.8091251	15.65144725	15.49376941	15.33609156	15.17841372	15.02073587	14.86305803	14.70538018
34.0228522	33.49978581	32.97671942	32.45365303	31.93058664	31.40752025	30.88445387	30.36138748	29.83832109	29.3152547	28.79218831	28.26912192	27.74605553	27.22298914	26.69992275	26.17685636	25.65378997	25.13072358	24.6076572	24.08459081	23.56152442	23.03845803	22.51539164	21.99232525	21.46925886	20.94619247	20.42312608	19.90005969	19.3769933	18.85392691	18.33086052	17.80779414	17.28472775	17.12185053	16.95897331	16.79609609	16.63321887	16.47034165	16.30746443	16.14458721	15.98170999	15.81883277	15.65595555	15.49307833	15.33020112	15.1673239	15.00444668	14.84156946	14.67869224	14.51581502
33.61412848	33.10067297	32.58721745	32.07376193	31.56030642	31.0468509	30.53339538	30.01993987	29.50648435	28.99302883	28.47957332	27.9661178	27.45266228	26.93920677	26.42575125	25.91229573	25.39884022	24.8853847	24.37192918	23.85847367	23.34501815	22.83156263	22.31810712	21.8046516	21.29119608	20.77774057	20.26428505	19.75082953	19.23737402	18.7239185	18.21046298	17.69700747	17.18355195	17.01547536	16.84739876	16.67932217	16.51124557	16.34316898	16.17509239	16.00701579	15.8389392	15.67086261	15.50278601	15.33470942	15.16663282	14.99855623	14.83047964	14.66240304	14.49432645	14.32624986
36.07171066	35.48313982	34.89456899	34.30599816	33.71742732	33.12885649	32.54028565	31.95171482	31.36314398	30.77457315	30.18600232	29.59743148	29.00886065	28.42028981	27.83171898	27.24314815	26.65457731	26.06600648	25.47743564	24.88886481	24.30029397	23.71172314	23.12315231	22.53458147	21.94601064	21.3574398	20.76886897	20.18029814	19.5917273	19.00315647	18.41458563	17.8260148	17.23744397	17.07294602	16.90844808	16.74395013	16.57945219	16.41495425	16.2504563	16.08595836	15.92146042	15.75696247	15.59246453	15.42796659	15.26346864	15.0989707	14.93447276	14.76997481	14.60547687	14.44097893
38.52929283	37.86560668	37.20192053	36.53823438	35.87454823	35.21086207	34.54717592	33.88348977	33.21980362	32.55611747	31.89243132	31.22874517	30.56505901	29.90137286	29.23768671	28.57400056	27.91031441	27.24662826	26.5829421	25.91925595	25.2555698	24.59188365	23.9281975	23.26451135	22.60082519	21.93713904	21.27345289	20.60976674	19.94608059	19.28239444	18.61870828	17.95502213	17.29133598	17.13041669	16.9694974	16.8085781	16.64765881	16.48673952	16.32582022	16.16490093	16.00398164	15.84306234	15.68214305	15.52122376	15.36030446	15.19938517	15.03846588	14.87754658	14.71662729	14.555708
40.98687501	40.24807354	39.50927207	38.7704706	38.03166913	37.29286766	36.55406619	35.81526472	35.07646326	34.33766179	33.59886032	32.86005885	32.12125738	31.38245591	30.64365444	29.90485297	29.1660515	28.42725003	27.68844856	26.9496471	26.21084563	25.47204416	24.73324269	23.99444122	23.25563975	22.51683828	21.77803681	21.03923534	20.30043387	19.56163241	18.82283094	18.08402947	17.345228	17.18788735	17.03054671	16.87320607	16.71586543	16.55852478	16.40118414	16.2438435	16.08650285	15.92916221	15.77182157	15.61448092	15.45714028	15.29979964	15.142459	14.98511835	14.82777771	14.67043707
43.44445718	42.6305404	41.81662361	41.00270682	40.18879004	39.37487325	38.56095646	37.74703968	36.93312289	36.1192061	35.30528932	34.49137253	33.67745574	32.86353896	32.04962217	31.23570539	30.4217886	29.60787181	28.79395503	27.98003824	27.16612145	26.35220467	25.53828788	24.72437109	23.91045431	23.09653752	22.28262073	21.46870395	20.65478716	19.84087037	19.02695359	18.2130368	17.39912001	17.24535802	17.09159603	16.93783404	16.78407204	16.63031005	16.47654806	16.32278606	16.16902407	16.01526208	15.86150009	15.70773809	15.5539761	15.40021411	15.24645212	15.09269012	14.93892813	14.78516614
45.90203936	45.01300725	44.12397515	43.23494305	42.34591094	41.45687884	40.56784673	39.67881463	38.78978253	37.90075042	37.01171832	36.12268621	35.23365411	34.34462201	33.4555899	32.5665578	31.67752569	30.78849359	29.89946149	29.01042938	28.12139728	27.23236517	26.34333307	25.45430097	24.56526886	23.67623676	22.78720465	21.89817255	21.00914045	20.12010834	19.23107624	18.34204413	17.45301203	17.30282869	17.15264535	17.002462	16.85227866	16.70209532	16.55191198	16.40172863	16.25154529	16.10136195	15.95117861	15.80099526	15.65081192	15.50062858	15.35044524	15.20026189	15.05007855	14.89989521
48.35962153	47.39547411	46.43132669	45.46717927	44.50303185	43.53888443	42.574737	41.61058958	40.64644216	39.68229474	38.71814732	37.7539999	36.78985248	35.82570505	34.86155763	33.89741021	32.93326279	31.96911537	31.00496795	30.04082053	29.0766731	28.11252568	27.14837826	26.18423084	25.22008342	24.255936	23.29178858	22.32764115	21.36349373	20.39934631	19.43519889	18.47105147	17.50690405	17.36029935	17.21369466	17.06708997	16.92048528	16.77388059	16.62727589	16.4806712	16.33406651	16.18746182	16.04085712	15.89425243	15.74764774	15.60104305	15.45443836	15.30783366	15.16122897	15.01462428
50.81720371	49.77794097	48.73867823	47.69941549	46.66015275	45.62089001	44.58162727	43.54236454	42.5031018	41.46383906	40.42457632	39.38531358	38.34605084	37.3067881	36.26752536	35.22826262	34.18899989	33.14973715	32.11047441	31.07121167	30.03194893	28.99268619	27.95342345	26.91416071	25.87489797	24.83563524	23.7963725	22.75710976	21.71784702	20.67858428	19.63932154	18.6000588	17.56079606	17.41777002	17.27474398	17.13171794	16.9886919	16.84566585	16.70263981	16.55961377	16.41658773	16.27356169	16.13053564	15.9875096	15.84448356	15.70145752	15.55843147	15.41540543	15.27237939	15.12935335
53.27478588	52.16040783	51.04602977	49.93165171	48.81727366	47.7028956	46.58851754	45.47413949	44.35976143	43.24538338	42.13100532	41.01662726	39.90224921	38.78787115	37.67349309	36.55911504	35.44473698	34.33035893	33.21598087	32.10160281	30.98722476	29.8728467	28.75846864	27.64409059	26.52971253	25.41533447	24.30095642	23.18657836	22.07220031	20.95782225	19.84344419	18.72906614	17.61468808	17.47524069	17.3357933	17.1963459	17.05689851	16.91745112	16.77800373	16.63855634	16.49910895	16.35966155	16.22021416	16.08076677	15.94131938	15.80187199	15.66242459	15.5229772	15.38352981	15.24408242
55.73236806	54.54287468	53.35338131	52.16388794	50.97439456	49.78490119	48.59540782	47.40591444	46.21642107	45.02692769	43.83743432	42.64794095	41.45844757	40.2689542	39.07946082	37.88996745	36.70047408	35.5109807	34.32148733	33.13199396	31.94250058	30.75300721	29.56351383	28.37402046	27.18452709	25.99503371	24.80554034	23.61604697	22.42655359	21.23706022	20.04756684	18.85807347	17.6685801	17.53271135	17.39684261	17.26097387	17.12510513	16.98923639	16.85336765	16.71749891	16.58163016	16.44576142	16.30989268	16.17402394	16.0381552	15.90228646	15.76641771	15.63054897	15.49468023	15.35881149
58.18995023	56.92534154	55.66073285	54.39612416	53.13151547	51.86690678	50.60229809	49.33768939	48.0730807	46.80847201	45.54386332	44.27925463	43.01464594	41.75003725	40.48542856	39.22081986	37.95621117	36.69160248	35.42699379	34.1623851	32.89777641	31.63316772	30.36855903	29.10395033	27.83934164	26.57473295	25.31012426	24.04551557	22.78090688	21.51629819	20.2516895	18.9870808	17.72247211	17.59018202	17.45789193	17.32560184	17.19331175	17.06102166	16.92873156	16.79644147	16.66415138	16.53186129	16.3995712	16.26728111	16.13499102	16.00270093	15.87041083	15.73812074	15.60583065	15.47354056
60.64753241	59.3078084	57.96808439	56.62836038	55.28863637	53.94891236	52.60918836	51.26946435	49.92974034	48.59001633	47.25029232	45.91056831	44.5708443	43.23112029	41.89139629	40.55167228	39.21194827	37.87222426	36.53250025	35.19277624	33.85305223	32.51332822	31.17360422	29.83388021	28.4941562	27.15443219	25.81470818	24.47498417	23.13526016	21.79553616	20.45581215	19.11608814	17.77636413	17.64765269	17.51894125	17.39022981	17.26151836	17.13280692	17.00409548	16.87538404	16.7466726	16.61796116	16.48924972	16.36053828	16.23182684	16.1031154	15.97440395	15.84569251	15.71698107	15.58826963
63.10511458	61.69027526	60.27543593	58.8605966	57.44575728	56.03091795	54.61607863	53.2012393	51.78639997	50.37156065	48.95672132	47.541882	46.12704267	44.71220334	43.29736402	41.88252469	40.46768536	39.05284604	37.63800671	36.22316739	34.80832806	33.39348873	31.97864941	30.56381008	29.14897075	27.73413143	26.3192921	24.90445278	23.48961345	22.07477412	20.6599348	19.24509547	17.83025615	17.70512335	17.57999056	17.45485777	17.32972498	17.20459219	17.0794594	16.95432661	16.82919382	16.70406103	16.57892824	16.45379545	16.32866266	16.20352986	16.07839707	15.95326428	15.82813149	15.7029987
65.56269676	64.07274211	62.58278747	61.09283283	59.60287818	58.11292354	56.6229689	55.13301425	53.64305961	52.15310497	50.66315032	49.17319568	47.68324103	46.19328639	44.70333175	43.2133771	41.72342246	40.23346782	38.74351317	37.25355853	35.76360389	34.27364924	32.7836946	31.29373995	29.80378531	28.31383067	26.82387602	25.33392138	23.84396674	22.35401209	20.86405745	19.37410281	17.88414816	17.76259402	17.64103988	17.51948574	17.3979316	17.27637746	17.15482332	17.03326918	16.91171504	16.7901609	16.66860676	16.54705262	16.42549847	16.30394433	16.18239019	16.06083605	15.93928191	15.81772777
68.02027893	66.45520897	64.89013901	63.32506905	61.75999909	60.19492913	58.62985917	57.06478921	55.49971924	53.93464928	52.36957932	50.80450936	49.2394394	47.67436944	46.10929948	44.54422952	42.97915956	41.41408959	39.84901963	38.28394967	36.71887971	35.15380975	33.58873979	32.02366983	30.45859987	28.89352991	27.32845994	25.76338998	24.19832002	22.63325006	21.0681801	19.50311014	17.93804018	17.82006469	17.7020892	17.58411371	17.46613822	17.34816273	17.23018724	17.11221175	16.99423626	16.87626077	16.75828527	16.64030978	16.52233429	16.4043588	16.28638331	16.16840782	16.05043233	15.93245684
70.47786111	68.83767583	67.19749055	65.55730527	63.91711999	62.27693472	60.63674944	58.99656416	57.35637888	55.7161936	54.07600832	52.43582304	50.79563777	49.15545249	47.51526721	45.87508193	44.23489665	42.59471137	40.95452609	39.31434082	37.67415554	36.03397026	34.39378498	32.7535997	31.11341442	29.47322914	27.83304387	26.19285859	24.55267331	22.91248803	21.27230275	19.63211747	17.99193219	17.87753535	17.76313851	17.64874167	17.53434483	17.41994799	17.30555115	17.19115431	17.07675747	16.96236063	16.84796379	16.73356695	16.61917011	16.50477327	16.39037643	16.27597959	16.16158275	16.04718591
72.93544328	71.22014269	69.50484209	67.7895415	66.0742409	64.3589403	62.64363971	60.92833911	59.21303852	57.49773792	55.78243732	54.06713673	52.35183613	50.63653554	48.92123494	47.20593434	45.49063375	43.77533315	42.06003256	40.34473196	38.62943136	36.91413077	35.19883017	33.48352957	31.76822898	30.05292838	28.33762779	26.62232719	24.90702659	23.191726	21.4764254	19.76112481	18.04582421	17.93500602	17.82418783	17.71336964	17.60255145	17.49173326	17.38091507	17.27009688	17.15927869	17.0484605	16.93764231	16.82682412	16.71600593	16.60518774	16.49436955	16.38355136	16.27273317	16.16191498
75.39302546	73.60260955	71.81219363	70.02177772	68.2313618	66.44094589	64.65052998	62.86011406	61.06969815	59.27928224	57.48886632	55.69845041	53.9080345	52.11761858	50.32720267	48.53678676	46.74637084	44.95595493	43.16553902	41.3751231	39.58470719	37.79429128	36.00387536	34.21345945	32.42304353	30.63262762	28.84221171	27.05179579	25.26137988	23.47096397	21.68054805	19.89013214	18.09971623	17.99247669	17.88523715	17.77799761	17.67075807	17.56351853	17.45627899	17.34903945	17.24179991	17.13456037	17.02732083	16.92008129	16.81284175	16.70560221	16.59836267	16.49112313	16.38388359	16.27664405
77.85060763	75.9850764	74.11954517	72.25401394	70.38848271	68.52295148	66.65742025	64.79188902	62.92635779	61.06082656	59.19529532	57.32976409	55.46423286	53.59870163	51.7331704	49.86763917	48.00210794	46.13657671	44.27104548	42.40551425	40.53998301	38.67445178	36.80892055	34.94338932	33.07785809	31.21232686	29.34679563	27.4812644	25.61573317	23.75020194	21.88467071	20.01913947	18.15360824	18.04994735	17.94628646	17.84262558	17.73896469	17.6353038	17.53164291	17.42798202	17.32432113	17.22066024	17.11699935	17.01333846	16.90967757	16.80601668	16.70235579	16.5986949	16.49503401	16.39137312
80.30818981	78.36754326	76.42689671	74.48625016	72.54560362	70.60495707	68.66431052	66.72366397	64.78301742	62.84237087	60.90172432	58.96107778	57.02043123	55.07978468	53.13913813	51.19849158	49.25784503	47.31719849	45.37655194	43.43590539	41.49525884	39.55461229	37.61396574	35.6733192	33.73267265	31.7920261	29.85137955	27.910733	25.97008645	24.0294399	22.08879336	20.14814681	18.20750026	18.10741802	18.00733578	17.90725354	17.8071713	17.70708906	17.60700683	17.50692459	17.40684235	17.30676011	17.20667787	17.10659563	17.00651339	16.90643115	16.80634891	16.70626667	16.60618443	16.5061022
82.76577198	80.75001012	78.73424825	76.71848639	74.70272452	72.68696265	70.67120079	68.65543892	66.63967706	64.62391519	62.60815333	60.59239146	58.57662959	56.56086773	54.54510586	52.529344	50.51358213	48.49782026	46.4820584	44.46629653	42.45053467	40.4347728	38.41901093	36.40324907	34.3874872	32.37172534	30.35596347	28.34020161	26.32443974	24.30867787	22.29291601	20.27715414	18.26139228	18.16488869	18.0683851	17.97188151	17.87537792	17.77887433	17.68237074	17.58586715	17.48936357	17.39285998	17.29635639	17.1998528	17.10334921	17.00684562	16.91034203	16.81383844	16.71733485	16.62083127
85.22335416	83.13247698	81.04159979	78.95072261	76.85984543	74.76896824	72.67809106	70.58721388	68.49633669	66.40545951	64.31458233	62.22370514	60.13282796	58.04195078	55.95107359	53.86019641	51.76931923	49.67844204	47.58756486	45.49668768	43.40581049	41.31493331	39.22405613	37.13317894	35.04230176	32.95142458	30.86054739	28.76967021	26.67879303	24.58791584	22.49703866	20.40616148	18.31528429	18.22235935	18.12943442	18.03650948	17.94358454	17.8506596	17.75773466	17.66480972	17.57188478	17.47895985	17.38603491	17.29310997	17.20018503	17.10726009	17.01433515	16.92141021	16.82848527	16.73556034
87.68093633	85.51494383	83.34895133	81.18295883	79.01696633	76.85097383	74.68498133	72.51898883	70.35299633	68.18700383	66.02101133	63.85501883	61.68902632	59.52303382	57.35704132	55.19104882	53.02505632	50.85906382	48.69307132	46.52707882	44.36108632	42.19509382	40.02910132	37.86310882	35.69711632	33.53112381	31.36513131	29.19913881	27.03314631	24.86715381	22.70116131	20.53516881	18.36917631	18.27983002	18.19048373	18.10113744	18.01179116	17.92244487	17.83309858	17.74375229	17.654406	17.56505971	17.47571343	17.38636714	17.29702085	17.20767456	17.11832827	17.02898198	16.9396357	16.85028941
90.13851851	87.89741069	85.65630287	83.41519505	81.17408724	78.93297942	76.6918716	74.45076378	72.20965596	69.96854814	67.72744033	65.48633251	63.24522469	61.00411687	58.76300905	56.52190124	54.28079342	52.0396856	49.79857778	47.55746996	45.31636214	43.07525433	40.83414651	38.59303869	36.35193087	34.11082305	31.86971523	29.62860742	27.3874996	25.14639178	22.90528396	20.66417614	18.42306833	18.33730069	18.25153305	18.16576541	18.07999777	17.99423013	17.9084625	17.82269486	17.73692722	17.65115958	17.56539194	17.47962431	17.39385667	17.30808903	17.22232139	17.13655375	17.05078612	16.96501848
92.59610068	90.27987755	87.96365441	85.64743128	83.33120814	81.01498501	78.69876187	76.38253873	74.0663156	71.75009246	69.43386933	67.11764619	64.80142306	62.48519992	60.16897678	57.85275365	55.53653051	53.22030738	50.90408424	48.58786111	46.27163797	43.95541483	41.6391917	39.32296856	37.00674543	34.69052229	32.37429916	30.05807602	27.74185288	25.42562975	23.10940661	20.79318348	18.47696034	18.39477135	18.31258237	18.23039338	18.14820439	18.0660154	17.98382641	17.90163743	17.81944844	17.73725945	17.65507046	17.57288148	17.49069249	17.4085035	17.32631451	17.24412552	17.16193654	17.07974755
95.05368286	92.66234441	90.27100595	87.8796675	85.48832905	83.09699059	80.70565214	78.31431369	75.92297523	73.53163678	71.14029833	68.74895987	66.35762142	63.96628297	61.57494451	59.18360606	56.79226761	54.40092916	52.0095907	49.61825225	47.2269138	44.83557534	42.44423689	40.05289844	37.66155998	35.27022153	32.87888308	30.48754462	28.09620617	25.70486772	23.31352926	20.92219081	18.53085236	18.45224202	18.37363168	18.29502135	18.21641101	18.13780067	18.05919033	17.98057999	17.90196966	17.82335932	17.74474898	17.66613864	17.58752831	17.50891797	17.43030763	17.35169729	17.27308696	17.19447662
97.51126503	95.04481126	92.57835749	90.11190372	87.64544995	85.17899618	82.71254241	80.24608864	77.77963487	75.3131811	72.84672733	70.38027356	67.91381979	65.44736602	62.98091225	60.51445847	58.0480047	55.58155093	53.11509716	50.64864339	48.18218962	45.71573585	43.24928208	40.78282831	38.31637454	35.84992077	33.383467	30.91701323	28.45055946	25.98410569	23.51765192	21.05119814	18.58474437	18.50971269	18.434681	18.35964931	18.28461762	18.20958594	18.13455425	18.05952256	17.98449088	17.90945919	17.8344275	17.75939581	17.68436413	17.60933244	17.53430075	17.45926906	17.38423738	17.30920569
99.96884721	97.42727812	94.88570903	92.34413994	89.80257086	87.26100177	84.71943268	82.17786359	79.6362945	77.09472542	74.55315633	72.01158724	69.47001815	66.92844906	64.38687998	61.84531089	59.3037418	56.76217271	54.22060362	51.67903454	49.13746545	46.59589636	44.05432727	41.51275818	38.9711891	36.42962001	33.88805092	31.34648183	28.80491274	26.26334365	23.72177457	21.18020548	18.63863639	18.56718335	18.49573032	18.42427728	18.35282424	18.28137121	18.20991817	18.13846513	18.06701209	17.99555906	17.92410602	17.85265298	17.78119995	17.70974691	17.63829387	17.56684083	17.4953878	17.42393476
102.4264294	99.80974498	97.19306057	94.57637617	91.95969176	89.34300736	86.72632295	84.10963855	81.49295414	78.87626973	76.25958533	73.64290092	71.02621652	68.40953211	65.79284771	63.1761633	60.5594789	57.94279449	55.32611008	52.70942568	50.09274127	47.47605687	44.85937246	42.24268806	39.62600365	37.00931925	34.39263484	31.77595043	29.15926603	26.54258162	23.92589722	21.30921281	18.69252841	18.62465402	18.55677963	18.48890525	18.42103086	18.35315647	18.28528209	18.2174077	18.14953331	18.08165893	18.01378454	17.94591015	17.87803576	17.81016138	17.74228699	17.6744126	17.60653822	17.53866383
104.8840116	102.1922118	99.50041211	96.80861239	94.11681267	91.42501294	88.73321322	86.0414135	83.34961378	80.65781405	77.96601433	75.27421461	72.58241488	69.89061516	67.19881544	64.50701571	61.81521599	59.12341627	56.43161655	53.73981682	51.0480171	48.35621738	45.66441765	42.97261793	40.28081821	37.58901848	34.89721876	32.20541904	29.51361932	26.82181959	24.13001987	21.43822015	18.74642042	18.68212469	18.61782895	18.55353321	18.48923748	18.42494174	18.360646	18.29635027	18.23205453	18.16775879	18.10346306	18.03916732	17.97487158	17.91057585	17.84628011	17.78198437	17.71768864	17.6533929
107.3415937	104.5746787	101.8077637	99.04084861	96.27393357	93.50701853	90.74010349	87.97318845	85.20627341	82.43935837	79.67244333	76.90552829	74.13861325	71.37169821	68.60478317	65.83786813	63.07095309	60.30403805	57.53712301	54.77020797	52.00329293	49.23637788	46.46946284	43.7025478	40.93563276	38.16871772	35.40180268	32.63488764	29.8679726	27.10105756	24.33414252	21.56722748	18.80031244	18.73959535	18.67887827	18.61816118	18.55744409	18.49672701	18.43600992	18.37529284	18.31457575	18.25385866	18.19314158	18.13242449	18.0717074	18.01099032	17.95027323	17.88955614	17.82883906	17.76812197
109.7991759	106.9571456	104.1151152	101.2730848	98.43105448	95.58902412	92.74699376	89.9049634	87.06293305	84.22090269	81.37887233	78.53684197	75.69481161	72.85278126	70.0107509	67.16872054	64.32669018	61.48465982	58.64262947	55.80059911	52.95856875	50.11653839	47.27450804	44.43247768	41.59044732	38.74841696	35.9063866	33.06435625	30.22232589	27.38029553	24.53826517	21.69623481	18.85420446	18.79706602	18.73992758	18.68278915	18.62565071	18.56851228	18.51137384	18.4542354	18.39709697	18.33995853	18.28282009	18.22568166	18.16854322	18.11140479	18.05426635	17.99712791	17.93998948	17.88285104
112.2567581	109.3396124	106.4224667	103.5053211	100.5881754	97.67102971	94.75388403	91.83673836	88.91959268	86.00244701	83.08530133	80.16815566	77.25100998	74.3338643	71.41671863	68.49957295	65.58242728	62.6652816	59.74813593	56.83099025	53.91384458	50.9966989	48.07955323	45.16240755	42.24526188	39.3281162	36.41097052	33.49382485	30.57667917	27.6595335	24.74238782	21.82524215	18.90809647	18.85453669	18.8009769	18.74741711	18.69385733	18.64029754	18.58673776	18.53317797	18.47961819	18.4260584	18.37249861	18.31893883	18.26537904	18.21181926	18.15825947	18.10469968	18.0511399	17.99758011
110.1613755	107.3235936	104.4858117	101.6480298	98.81024791	95.972466	93.13468409	90.29690218	87.45912027	84.62133836	81.78355645	78.94577454	76.10799263	73.27021072	70.43242881	67.5946469	64.75686499	61.91908308	59.08130117	56.24351926	53.40573736	50.56795545	47.73017354	44.89239163	42.05460972	39.21682781	36.3790459	33.54126399	30.70348208	27.86570017	25.02791826	22.19013635	19.35235444	19.27650075	19.20064706	19.12479336	19.04893967	18.97308597	18.89723228	18.82137859	18.74552489	18.6696712	18.59381751	18.51796381	18.44211012	18.36625643	18.29040273	18.21454904	18.13869535	18.06284165
108.065993	105.3075749	102.5491567	99.79073857	97.03232043	94.27390229	91.51548414	88.757066	85.99864786	83.24022971	80.48181157	77.72339343	74.96497528	72.20655714	69.448139	66.68972085	63.93130271	61.17288456	58.41446642	55.65604828	52.89763013	50.13921199	47.38079385	44.6223757	41.86395756	39.10553942	36.34712127	33.58870313	30.83028499	28.07186684	25.3134487	22.55503056	19.79661241	19.69846481	19.60031721	19.50216961	19.40402201	19.30587441	19.20772681	19.1095792	19.0114316	18.913284	18.8151364	18.7169888	18.6188412	18.5206936	18.422546	18.3243984	18.2262508	18.1281032
105.9706105	103.2915561	100.6125017	97.93344733	95.25439295	92.57533858	89.8962842	87.21722982	84.53817544	81.85912107	79.18006669	76.50101231	73.82195793	71.14290356	68.46384918	65.7847948	63.10574042	60.42668605	57.74763167	55.06857729	52.38952291	49.71046854	47.03141416	44.35235978	41.6733054	38.99425102	36.31519665	33.63614227	30.95708789	28.27803351	25.59897914	22.91992476	20.24087038	20.12042887	19.99998736	19.87954586	19.75910435	19.63866284	19.51822133	19.39777982	19.27733831	19.1568968	19.0364553	18.91601379	18.79557228	18.67513077	18.55468926	18.43424775	18.31380625	18.19336474
103.8752279	101.2755373	98.6758467	96.07615609	93.47646548	90.87677487	88.27708425	85.67739364	83.07770303	80.47801242	77.87832181	75.2786312	72.67894058	70.07924997	67.47955936	64.87986875	62.28017814	59.68048753	57.08079691	54.4811063	51.88141569	49.28172508	46.68203447	44.08234386	41.48265324	38.88296263	36.28327202	33.68358141	31.0838908	28.48420019	25.88450957	23.28481896	20.68512835	20.54239294	20.39965752	20.2569221	20.11418669	19.97145127	19.82871585	19.68598044	19.54324502	19.40050961	19.25777419	19.11503877	18.97230336	18.82956794	18.68683253	18.54409711	18.40136169	18.25862628
101.7798454	99.25951854	96.73919169	94.21886485	91.698538	89.17821116	86.65788431	84.13755746	81.61723062	79.09690377	76.57657693	74.05625008	71.53592324	69.01559639	66.49526954	63.9749427	61.45461585	58.93428901	56.41396216	53.89363532	51.37330847	48.85298162	46.33265478	43.81232793	41.29200109	38.77167424	36.2513474	33.73102055	31.2106937	28.69036686	26.17004001	23.64971317	21.12938632	20.964357	20.79932767	20.63429835	20.46926903	20.3042397	20.13921038	19.97418106	19.80915173	19.64412241	19.47909308	19.31406376	19.14903444	18.98400511	18.81897579	18.65394647	18.48891714	18.32388782
99.68446284	97.24349976	94.80253668	92.3615736	89.92061052	87.47964745	85.03868437	82.59772129	80.15675821	77.71579513	75.27483205	72.83386897	70.39290589	67.95194281	65.51097973	63.07001665	60.62905357	58.18809049	55.74712741	53.30616433	50.86520125	48.42423817	45.98327509	43.54231201	41.10134893	38.66038585	36.21942277	33.77845969	31.33749661	28.89653353	26.45557045	24.01460737	21.57364429	21.38632106	21.19899783	21.0116746	20.82435137	20.63702813	20.4497049	20.26238167	20.07505844	19.88773521	19.70041198	19.51308875	19.32576552	19.13844229	18.95111905	18.76379582	18.57647259	18.38914936
97.5890803	95.22748099	92.86588168	90.50428236	88.14268305	85.78108373	83.41948442	81.05788511	78.69628579	76.33468648	73.97308717	71.61148785	69.24988854	66.88828922	64.52668991	62.1650906	59.80349128	57.44189197	55.08029265	52.71869334	50.35709403	47.99549471	45.6338954	43.27229609	40.91069677	38.54909746	36.18749814	33.82589883	31.46429952	29.1027002	26.74110089	24.37950157	22.01790226	21.80828512	21.59866798	21.38905084	21.17943371	20.96981657	20.76019943	20.55058229	20.34096515	20.13134801	19.92173087	19.71211373	19.5024966	19.29287946	19.08326232	18.87364518	18.66402804	18.4544109
95.49369776	93.21146222	90.92922667	88.64699112	86.36475557	84.08252002	81.80028448	79.51804893	77.23581338	74.95357783	72.67134228	70.38910674	68.10687119	65.82463564	63.54240009	61.26016455	58.977929	56.69569345	54.4134579	52.13122235	49.84898681	47.56675126	45.28451571	43.00228016	40.72004461	38.43780907	36.15557352	33.87333797	31.59110242	29.30886687	27.02663133	24.74439578	22.46216023	22.23024918	21.99833814	21.76642709	21.53451605	21.302605	21.07069395	20.83878291	20.60687186	20.37496081	20.14304977	19.91113872	19.67922767	19.44731663	19.21540558	18.98349454	18.75158349	18.51967244
93.39831522	91.19544344	88.99257166	86.78969988	84.5868281	82.38395631	80.18108453	77.97821275	75.77534097	73.57246919	71.3695974	69.16672562	66.96385384	64.76098206	62.55811028	60.35523849	58.15236671	55.94949493	53.74662315	51.54375137	49.34087958	47.1380078	44.93513602	42.73226424	40.52939246	38.32652067	36.12364889	33.92077711	31.71790533	29.51503355	27.31216176	25.10928998	22.9064182	22.65221325	22.39800829	22.14380334	21.88959838	21.63539343	21.38118848	21.12698352	20.87277857	20.61857362	20.36436866	20.11016371	19.85595875	19.6017538	19.34754885	19.09334389	18.83913894	18.58493398
91.30293268	89.17942467	87.05591665	84.93240864	82.80890062	80.6853926	78.56188459	76.43837657	74.31486856	72.19136054	70.06785252	67.94434451	65.82083649	63.69732848	61.57382046	59.45031244	57.32680443	55.20329641	53.07978839	50.95628038	48.83277236	46.70926435	44.58575633	42.46224831	40.3387403	38.21523228	36.09172427	33.96821625	31.84470823	29.72120022	27.5976922	25.47418419	23.35067617	23.07417731	22.79767845	22.52117959	22.24468072	21.96818186	21.691683	21.41518414	21.13868528	20.86218642	20.58568756	20.30918869	20.03268983	19.75619097	19.47969211	19.20319325	18.92669439	18.65019553
89.20755014	87.16340589	85.11926164	83.07511739	81.03097314	78.98682889	76.94268464	74.89854039	72.85439614	70.81025189	68.76610764	66.72196339	64.67781914	62.63367489	60.58953064	58.54538639	56.50124214	54.45709789	52.41295364	50.36880939	48.32466514	46.28052089	44.23637664	42.19223239	40.14808814	38.10394389	36.05979964	34.01565539	31.97151114	29.92736689	27.88322264	25.83907839	23.79493414	23.49614137	23.1973486	22.89855583	22.59976306	22.30097029	22.00217753	21.70338476	21.40459199	21.10579922	20.80700645	20.50821368	20.20942091	19.91062814	19.61183537	19.31304261	19.01424984	18.71545707
87.1121676	85.14738712	83.18260664	81.21782615	79.25304567	77.28826518	75.3234847	73.35870421	71.39392373	69.42914325	67.46436276	65.49958228	63.53480179	61.57002131	59.60524083	57.64046034	55.67567986	53.71089937	51.74611889	49.7813384	47.81655792	45.85177744	43.88699695	41.92221647	39.95743598	37.9926555	36.02787501	34.06309453	32.09831405	30.13353356	28.16875308	26.20397259	24.23919211	23.91810543	23.59701876	23.27593208	22.9548454	22.63375873	22.31267205	21.99158537	21.6704987	21.34941202	21.02832534	20.70723867	20.38615199	20.06506532	19.74397864	19.42289196	19.10180529	18.78071861
85.01678506	83.13136835	81.24595163	79.36053491	77.47511819	75.58970147	73.70428475	71.81886804	69.93345132	68.0480346	66.16261788	64.27720116	62.39178444	60.50636773	58.62095101	56.73553429	54.85011757	52.96470085	51.07928414	49.19386742	47.3084507	45.42303398	43.53761726	41.65220054	39.76678383	37.88136711	35.99595039	34.11053367	32.22511695	30.33970023	28.45428352	26.5688668	24.68345008	24.3400695	23.99668891	23.65330833	23.30992774	22.96654716	22.62316657	22.27978599	21.93640541	21.59302482	21.24964424	20.90626365	20.56288307	20.21950249	19.8761219	19.53274132	19.18936073	18.84598015
82.92140252	81.11534957	79.30929662	77.50324367	75.69719071	73.89113776	72.08508481	70.27903186	68.47297891	66.66692595	64.860873	63.05482005	61.2487671	59.44271414	57.63666119	55.83060824	54.02455529	52.21850233	50.41244938	48.60639643	46.80034348	44.99429052	43.18823757	41.38218462	39.57613167	37.77007872	35.96402576	34.15797281	32.35191986	30.54586691	28.73981395	26.933761	25.12770805	24.76203356	24.39635907	24.03068457	23.66501008	23.29933559	22.9336611	22.56798661	22.20231212	21.83663762	21.47096313	21.10528864	20.73961415	20.37393966	20.00826517	19.64259068	19.27691618	18.91124169
80.82601998	79.0993308	77.37264161	75.64595242	73.91926324	72.19257405	70.46588487	68.73919568	67.01250649	65.28581731	63.55912812	61.83243893	60.10574975	58.37906056	56.65237137	54.92568219	53.198993	51.47230381	49.74561463	48.01892544	46.29223626	44.56554707	42.83885788	41.1121687	39.38547951	37.65879032	35.93210114	34.20541195	32.47872276	30.75203358	29.02534439	27.29865521	25.57196602	25.18399762	24.79602922	24.40806082	24.02009242	23.63212402	23.24415562	22.85618722	22.46821883	22.08025043	21.69228203	21.30431363	20.91634523	20.52837683	20.14040843	19.75244003	19.36447163	18.97650323
78.73063744	77.08331202	75.4359866	73.78866118	72.14133576	70.49401034	68.84668492	67.1993595	65.55203408	63.90470866	62.25738324	60.61005782	58.9627324	57.31540698	55.66808156	54.02075614	52.37343072	50.7261053	49.07877988	47.43145445	45.78412903	44.13680361	42.48947819	40.84215277	39.19482735	37.54750193	35.90017651	34.25285109	32.60552567	30.95820025	29.31087483	27.66354941	26.01622399	25.60596168	25.19569938	24.78543707	24.37517476	23.96491245	23.55465015	23.14438784	22.73412553	22.32386323	21.91360092	21.50333861	21.09307631	20.682814	20.27255169	19.86228939	19.45202708	19.04176477
76.6352549	75.06729325	73.49933159	71.93136994	70.36340829	68.79544663	67.22748498	65.65952332	64.09156167	62.52360001	60.95563836	59.3876767	57.81971505	56.25175339	54.68379174	53.11583009	51.54786843	49.97990678	48.41194512	46.84398347	45.27602181	43.70806016	42.1400985	40.57213685	39.00417519	37.43621354	35.86825189	34.30029023	32.73232858	31.16436692	29.59640527	28.02844361	26.46048196	26.02792574	25.59536953	25.16281332	24.7302571	24.29770089	23.86514467	23.43258846	23.00003224	22.56747603	22.13491982	21.7023636	21.26980739	20.83725117	20.40469496	19.97213874	19.53958253	19.10702632
74.53987236	73.05127448	71.56267659	70.0740787	68.58548081	67.09688292	65.60828503	64.11968714	62.63108925	61.14249137	59.65389348	58.16529559	56.6766977	55.18809981	53.69950192	52.21090403	50.72230615	49.23370826	47.74511037	46.25651248	44.76791459	43.2793167	41.79071881	40.30212093	38.81352304	37.32492515	35.83632726	34.34772937	32.85913148	31.37053359	29.88193571	28.39333782	26.90473993	26.44988981	25.99503968	25.54018956	25.08533944	24.63048932	24.1756392	23.72078908	23.26593895	22.81108883	22.35623871	21.90138859	21.44653847	20.99168834	20.53683822	20.0819881	19.62713798	19.17228786
72.44448982	71.0352557	69.62602158	68.21678746	66.80755333	65.39831921	63.98908509	62.57985097	61.17061684	59.76138272	58.3521486	56.94291447	55.53368035	54.12444623	52.71521211	51.30597798	49.89674386	48.48750974	47.07827562	45.66904149	44.25980737	42.85057325	41.44133912	40.032105	38.62287088	37.21363676	35.80440263	34.39516851	32.98593439	31.57670027	30.16746614	28.75823202	27.3489979	26.87185387	26.39470984	25.91756581	25.44042178	24.96327775	24.48613372	24.00898969	23.53184566	23.05470163	22.5775576	22.10041357	21.62326955	21.14612552	20.66898149	20.19183746	19.71469343	19.2375494
70.34910728	69.01923693	67.68936657	66.35949621	65.02962586	63.6997555	62.36988514	61.04001479	59.71014443	58.38027407	57.05040372	55.72053336	54.390663	53.06079265	51.73092229	50.40105193	49.07118158	47.74131122	46.41144086	45.08157051	43.75170015	42.42182979	41.09195944	39.76208908	38.43221872	37.10234836	35.77247801	34.44260765	33.11273729	31.78286694	30.45299658	29.12312622	27.79325587	27.29381793	26.79437999	26.29494206	25.79550412	25.29606618	24.79662825	24.29719031	23.79775237	23.29831444	22.7988765	22.29943856	21.80000062	21.30056269	20.80112475	20.30168681	19.80224888	19.30281094
68.25372474	67.00321815	65.75271156	64.50220497	63.25169838	62.00119179	60.7506852	59.50017861	58.24967202	56.99916543	55.74865884	54.49815224	53.24764565	51.99713906	50.74663247	49.49612588	48.24561929	46.9951127	45.74460611	44.49409952	43.24359293	41.99308634	40.74257975	39.49207315	38.24156656	36.99105997	35.74055338	34.49004679	33.2395402	31.98903361	30.73852702	29.48802043	28.23751384	27.71578199	27.19405015	26.6723183	26.15058646	25.62885461	25.10712277	24.58539093	24.06365908	23.54192724	23.02019539	22.49846355	21.9767317	21.45499986	20.93326801	20.41153617	19.88980433	19.36807248
66.1583422	64.98719938	63.81605655	62.64491373	61.4737709	60.30262808	59.13148525	57.96034243	56.7891996	55.61805678	54.44691395	53.27577113	52.10462831	50.93348548	49.76234266	48.59119983	47.42005701	46.24891418	45.07777136	43.90662853	42.73548571	41.56434288	40.39320006	39.22205723	38.05091441	36.87977158	35.70862876	34.53748593	33.36634311	32.19520028	31.02405746	29.85291463	28.68177181	28.13774605	27.5937203	27.04969455	26.5056688	25.96164305	25.41761729	24.87359154	24.32956579	23.78554004	23.24151429	22.69748853	22.15346278	21.60943703	21.06541128	20.52138553	19.97735977	19.43333402
64.06295966	62.9711806	61.87940155	60.78762249	59.69584343	58.60406437	57.51228531	56.42050625	55.32872719	54.23694813	53.14516907	52.05339002	50.96161096	49.8698319	48.77805284	47.68627378	46.59449472	45.50271566	44.4109366	43.31915754	42.22737848	41.13559943	40.04382037	38.95204131	37.86026225	36.76848319	35.67670413	34.58492507	33.49314601	32.40136695	31.30958789	30.21780884	29.12602978	28.55971012	27.99339046	27.4270708	26.86075114	26.29443148	25.72811182	25.16179216	24.5954725	24.02915284	23.46283318	22.89651352	22.33019386	21.7638742	21.19755454	20.63123488	20.06491522	19.49859556
61.96757712	60.95516183	59.94274654	58.93033124	57.91791595	56.90550066	55.89308537	54.88067007	53.86825478	52.85583949	51.84342419	50.8310089	49.81859361	48.80617831	47.79376302	46.78134773	45.76893244	44.75651714	43.74410185	42.73168656	41.71927126	40.70685597	39.69444068	38.68202538	37.66961009	36.6571948	35.6447795	34.63236421	33.61994892	32.60753363	31.59511833	30.58270304	29.57028775	28.98167418	28.39306061	27.80444705	27.21583348	26.62721991	26.03860634	25.44999278	24.86137921	24.27276564	23.68415208	23.09553851	22.50692494	21.91831137	21.32969781	20.74108424	20.15247067	19.56385711
59.87219458	58.93914306	58.00609153	57.07304	56.13998848	55.20693695	54.27388542	53.34083389	52.40778237	51.47473084	50.54167931	49.60862779	48.67557626	47.74252473	46.8094732	45.87642168	44.94337015	44.01031862	43.0772671	42.14421557	41.21116404	40.27811251	39.34506099	38.41200946	37.47895793	36.54590641	35.61285488	34.67980335	33.74675182	32.8137003	31.88064877	30.94759724	30.01454572	29.40363824	28.79273077	28.18182329	27.57091582	26.96000834	26.34910087	25.73819339	25.12728592	24.51637844	23.90547097	23.2945635	22.68365602	22.07274855	21.46184107	20.8509336	20.24002612	19.62911865
57.77681204	56.92312428	56.06943652	55.21574876	54.362061	53.50837324	52.65468548	51.80099772	50.94730995	50.09362219	49.23993443	48.38624667	47.53255891	46.67887115	45.82518339	44.97149563	44.11780786	43.2641201	42.41043234	41.55674458	40.70305682	39.84936906	38.9956813	38.14199354	37.28830578	36.43461801	35.58093025	34.72724249	33.87355473	33.01986697	32.16617921	31.31249145	30.45880369	29.8256023	29.19240092	28.55919954	27.92599816	27.29279677	26.65959539	26.02639401	25.39319263	24.75999125	24.12678986	23.49358848	22.8603871	22.22718572	21.59398434	20.96078295	20.32758157	19.69438019
55.6814295	54.90710551	54.13278151	53.35845752	52.58413352	51.80980953	51.03548553	50.26116154	49.48683754	48.71251355	47.93818955	47.16386556	46.38954156	45.61521757	44.84089357	44.06656958	43.29224558	42.51792158	41.74359759	40.96927359	40.1949496	39.4206256	38.64630161	37.87197761	37.09765362	36.32332962	35.54900563	34.77468163	34.00035764	33.22603364	32.45170965	31.67738565	30.90306166	30.24756637	29.59207108	28.93657579	28.2810805	27.62558521	26.97008992	26.31459463	25.65909934	25.00360405	24.34810876	23.69261347	23.03711818	22.38162289	21.7261276	21.07063231	20.41513702	19.75964173
53.58604696	52.89108673	52.19612651	51.50116628	50.80620605	50.11124582	49.41628559	48.72132536	48.02636513	47.3314049	46.63644467	45.94148444	45.24652421	44.55156398	43.85660375	43.16164352	42.46668329	41.77172307	41.07676284	40.38180261	39.68684238	38.99188215	38.29692192	37.60196169	36.90700146	36.21204123	35.517081	34.82212077	34.12716054	33.43220031	32.73724008	32.04227985	31.34731963	30.66953043	29.99174123	29.31395203	28.63616284	27.95837364	27.28058444	26.60279524	25.92500605	25.24721685	24.56942765	23.89163846	23.21384926	22.53606006	21.85827086	21.18048167	20.50269247	19.82490327
51.49066442	50.87506796	50.2594715	49.64387503	49.02827857	48.41268211	47.79708564	47.18148918	46.56589272	45.95029625	45.33469979	44.71910333	44.10350686	43.4879104	42.87231394	42.25671747	41.64112101	41.02552455	40.40992808	39.79433162	39.17873516	38.56313869	37.94754223	37.33194577	36.7163493	36.10075284	35.48515638	34.86955991	34.25396345	33.63836699	33.02277052	32.40717406	31.7915776	31.09149449	30.39141139	29.69132828	28.99124518	28.29116207	27.59107897	26.89099586	26.19091276	25.49082965	24.79074655	24.09066344	23.39058034	22.69049723	21.99041413	21.29033102	20.59024792	19.89016481
49.39528188	48.85904919	48.32281649	47.78658379	47.25035109	46.7141184	46.1778857	45.641653	45.1054203	44.56918761	44.03295491	43.49672221	42.96048951	42.42425682	41.88802412	41.35179142	40.81555872	40.27932603	39.74309333	39.20686063	38.67062793	38.13439524	37.59816254	37.06192984	36.52569714	35.98946445	35.45323175	34.91699905	34.38076635	33.84453366	33.30830096	32.77206826	32.23583556	31.51345855	30.79108154	30.06870453	29.34632752	28.6239505	27.90157349	27.17919648	26.45681947	25.73444245	25.01206544	24.28968843	23.56731142	22.8449344	22.12255739	21.40018038	20.67780337	19.95542635
47.29989934	46.84303041	46.38616148	45.92929255	45.47242362	45.01555469	44.55868575	44.10181682	43.64494789	43.18807896	42.73121003	42.2743411	41.81747217	41.36060323	40.9037343	40.44686537	39.98999644	39.53312751	39.07625858	38.61938964	38.16252071	37.70565178	37.24878285	36.79191392	36.33504499	35.87817606	35.42130712	34.96443819	34.50756926	34.05070033	33.5938314	33.13696247	32.68009353	31.93542261	31.19075169	30.44608077	29.70140985	28.95673893	28.21206801	27.4673971	26.72272618	25.97805526	25.23338434	24.48871342	23.7440425	22.99937158	22.25470066	21.51002974	20.76535882	20.0206879
45.2045168	44.82701164	44.44950647	44.07200131	43.69449614	43.31699098	42.93948581	42.56198064	42.18447548	41.80697031	41.42946515	41.05195998	40.67445482	40.29694965	39.91944449	39.54193932	39.16443415	38.78692899	38.40942382	38.03191866	37.65441349	37.27690833	36.89940316	36.52189799	36.14439283	35.76688766	35.3893825	35.01187733	34.63437217	34.256867	33.87936184	33.50185667	33.1243515	32.35738668	31.59042185	30.82345702	30.05649219	29.28952737	28.52256254	27.75559771	26.98863288	26.22166806	25.45470323	24.6877384	23.92077357	23.15380875	22.38684392	21.61987909	20.85291426	20.08594944
45.36539779	44.97242103	44.57944428	44.18646752	43.79349076	43.400514	43.00753725	42.61456049	42.22158373	41.82860698	41.43563022	41.04265346	40.64967671	40.25669995	39.86372319	39.47074643	39.07776968	38.68479292	38.29181616	37.89883941	37.50586265	37.11288589	36.71990914	36.32693238	35.93395562	35.54097886	35.14800211	34.75502535	34.36204859	33.96907184	33.57609508	33.18311832	32.79014157	32.04264386	31.29514616	30.54764845	29.80015075	29.05265304	28.30515534	27.55765764	26.81015993	26.06266223	25.31516452	24.56766682	23.82016911	23.07267141	22.32517371	21.577676	20.8301783	20.08268059
45.52627877	45.11783043	44.70938208	44.30093373	43.89248538	43.48403703	43.07558868	42.66714034	42.25869199	41.85024364	41.44179529	41.03334694	40.62489859	40.21645025	39.8080019	39.39955355	38.9911052	38.58265685	38.1742085	37.76576016	37.35731181	36.94886346	36.54041511	36.13196676	35.72351841	35.31507007	34.90662172	34.49817337	34.08972502	33.68127667	33.27282832	32.86437998	32.45593163	31.72790105	30.99987047	30.27183988	29.5438093	28.81577872	28.08774814	27.35971756	26.63168698	25.9036564	25.17562582	24.44759524	23.71956466	22.99153407	22.26350349	21.53547291	20.80744233	20.07941175
45.68715976	45.26323982	44.83931988	44.41539994	43.99148	43.56756006	43.14364012	42.71972018	42.29580024	41.8718803	41.44796036	41.02404042	40.60012048	40.17620054	39.7522806	39.32836066	38.90444072	38.48052078	38.05660085	37.63268091	37.20876097	36.78484103	36.36092109	35.93700115	35.51308121	35.08916127	34.66524133	34.24132139	33.81740145	33.39348151	32.96956157	32.54564163	32.12172169	31.41315823	30.70459477	29.99603132	29.28746786	28.5789044	27.87034094	27.16177748	26.45321403	25.74465057	25.03608711	24.32752365	23.6189602	22.91039674	22.20183328	21.49326982	20.78470636	20.07614291
45.84804075	45.40864921	44.96925768	44.52986615	44.09047462	43.65108309	43.21169156	42.77230003	42.3329085	41.89351697	41.45412543	41.0147339	40.57534237	40.13595084	39.69655931	39.25716778	38.81777625	38.37838472	37.93899319	37.49960165	37.06021012	36.62081859	36.18142706	35.74203553	35.302644	34.86325247	34.42386094	33.98446941	33.54507787	33.10568634	32.66629481	32.22690328	31.78751175	31.09841542	30.40931908	29.72022275	29.03112641	28.34203008	27.65293374	26.96383741	26.27474107	25.58564474	24.89654841	24.20745207	23.51835574	22.8292594	22.14016307	21.45106673	20.7619704	20.07287406
46.00892173	45.55405861	45.09919549	44.64433236	44.18946924	43.73460612	43.279743	42.82487987	42.37001675	41.91515363	41.46029051	41.00542738	40.55056426	40.09570114	39.64083802	39.18597489	38.73111177	38.27624865	37.82138553	37.3665224	36.91165928	36.45679616	36.00193304	35.54706991	35.09220679	34.63734367	34.18248055	33.72761742	33.2727543	32.81789118	32.36302806	31.90816493	31.45330181	30.7836726	30.11404339	29.44441418	28.77478497	28.10515576	27.43552654	26.76589733	26.09626812	25.42663891	24.7570097	24.08738049	23.41775128	22.74812207	22.07849285	21.40886364	20.73923443	20.06960522
46.16980272	45.699468	45.22913329	44.75879858	44.28846386	43.81812915	43.34779443	42.87745972	42.40712501	41.93679029	41.46645558	40.99612086	40.52578615	40.05545144	39.58511672	39.11478201	38.6444473	38.17411258	37.70377787	37.23344315	36.76310844	36.29277373	35.82243901	35.3521043	34.88176958	34.41143487	33.94110016	33.47076544	33.00043073	32.53009601	32.0597613	31.58942659	31.11909187	30.46892979	29.8187677	29.16860561	28.51844352	27.86828143	27.21811935	26.56795726	25.91779517	25.26763308	24.61747099	23.96730891	23.31714682	22.66698473	22.01682264	21.36666055	20.71649847	20.06633638
46.3306837	45.8448774	45.35907109	44.87326479	44.38745848	43.90165218	43.41584587	42.93003957	42.44423326	41.95842696	41.47262065	40.98681434	40.50100804	40.01520173	39.52939543	39.04358912	38.55778282	38.07197651	37.58617021	37.1003639	36.6145576	36.12875129	35.64294499	35.15713868	34.67133238	34.18552607	33.69971977	33.21391346	32.72810716	32.24230085	31.75649455	31.27068824	30.78488193	30.15418697	29.52349201	28.89279704	28.26210208	27.63140711	27.00071215	26.37001718	25.73932222	25.10862725	24.47793229	23.84723732	23.21654236	22.58584739	21.95515243	21.32445746	20.6937625	20.06306753
46.49156469	45.99028679	45.4890089	44.987731	44.4864531	43.98517521	43.48389731	42.98261941	42.48134152	41.98006362	41.47878572	40.97750783	40.47622993	39.97495203	39.47367414	38.97239624	38.47111834	37.96984045	37.46856255	36.96728465	36.46600676	35.96472886	35.46345096	34.96217307	34.46089517	33.95961727	33.45833938	32.95706148	32.45578358	31.95450569	31.45322779	30.95194989	30.450672	29.83944415	29.22821631	28.61698847	28.00576063	27.39453279	26.78330495	26.17207711	25.56084926	24.94962142	24.33839358	23.72716574	23.1159379	22.50471006	21.89348222	21.28225437	20.67102653	20.05979869
46.65244567	46.13569619	45.6189467	45.10219721	44.58544772	44.06869823	43.55194875	43.03519926	42.51844977	42.00170028	41.48495079	40.96820131	40.45145182	39.93470233	39.41795284	38.90120335	38.38445387	37.86770438	37.35095489	36.8342054	36.31745591	35.80070643	35.28395694	34.76720745	34.25045796	33.73370847	33.21695899	32.7002095	32.18346001	31.66671052	31.14996103	30.63321155	30.11646206	29.52470134	28.93294062	28.3411799	27.74941918	27.15765847	26.56589775	25.97413703	25.38237631	24.79061559	24.19885488	23.60709416	23.01533344	22.42357272	21.831812	21.24005128	20.64829057	20.05652985
46.81332666	46.28110558	45.7488845	45.21666342	44.68444234	44.15222126	43.62000018	43.0877791	42.55555802	42.02333694	41.49111587	40.95889479	40.42667371	39.89445263	39.36223155	38.83001047	38.29778939	37.76556831	37.23334723	36.70112615	36.16890507	35.63668399	35.10446291	34.57224183	34.04002075	33.50779967	32.9755786	32.44335752	31.91113644	31.37891536	30.84669428	30.3144732	29.78225212	29.20995852	28.63766493	28.06537133	27.49307774	26.92078414	26.34849055	25.77619695	25.20390336	24.63160976	24.05931617	23.48702257	22.91472898	22.34243538	21.77014179	21.19784819	20.6255546	20.053261
46.97420764	46.42651497	45.8788223	45.33112963	44.78343696	44.23574429	43.68805162	43.14035895	42.59266628	42.04497361	41.49728094	40.94958827	40.4018956	39.85420293	39.30651025	38.75881758	38.21112491	37.66343224	37.11573957	36.5680469	36.02035423	35.47266156	34.92496889	34.37727622	33.82958355	33.28189088	32.73419821	32.18650553	31.63881286	31.09112019	30.54342752	29.99573485	29.44804218	28.89521571	28.34238924	27.78956277	27.23673629	26.68390982	26.13108335	25.57825688	25.02543041	24.47260393	23.91977746	23.36695099	22.81412452	22.26129805	21.70847158	21.1556451	20.60281863	20.04999216
47.13508863	46.57192437	46.00876011	45.44559584	44.88243158	44.31926732	43.75610306	43.1929388	42.62977453	42.06661027	41.50344601	40.94028175	40.37711748	39.81395322	39.25078896	38.6876247	38.12446044	37.56129617	36.99813191	36.43496765	35.87180339	35.30863913	34.74547486	34.1823106	33.61914634	33.05598208	32.49281781	31.92965355	31.36648929	30.80332503	30.24016077	29.6769965	29.11383224	28.58047289	28.04711355	27.5137542	26.98039485	26.4470355	25.91367615	25.3803168	24.84695745	24.31359811	23.78023876	23.24687941	22.71352006	22.18016071	21.64680136	21.11344201	20.58008267	20.04672332
47.29596962	46.71733376	46.13869791	45.56006206	44.9814262	44.40279035	43.82415449	43.24551864	42.66688279	42.08824693	41.50961108	40.93097523	40.35233937	39.77370352	39.19506767	38.61643181	38.03779596	37.45916011	36.88052425	36.3018884	35.72325255	35.14461669	34.56598084	33.98734499	33.40870913	32.83007328	32.25143742	31.67280157	31.09416572	30.51552986	29.93689401	29.35825816	28.7796223	28.26573008	27.75183785	27.23794563	26.7240534	26.21016118	25.69626895	25.18237673	24.6684845	24.15459228	23.64070005	23.12680783	22.6129156	22.09902338	21.58513115	21.07123893	20.5573467	20.04345447
47.4568506	46.86274316	46.26863571	45.67452827	45.08042082	44.48631338	43.89220593	43.29809849	42.70399104	42.1098836	41.51577615	40.92166871	40.32756126	39.73345382	39.13934637	38.54523893	37.95113148	37.35702404	36.76291659	36.16880915	35.5747017	34.98059426	34.38648681	33.79237937	33.19827192	32.60416448	32.01005703	31.41594959	30.82184214	30.2277347	29.63362725	29.03951981	28.44541237	27.95098726	27.45656216	26.96213706	26.46771196	25.97328686	25.47886175	24.98443665	24.49001155	23.99558645	23.50116135	23.00673624	22.51231114	22.01788604	21.52346094	21.02903584	20.53461073	20.04018563
47.61773159	47.00815255	46.39857351	45.78899448	45.17941544	44.56983641	43.96025737	43.35067833	42.7410993	42.13152026	41.52194122	40.91236219	40.30278315	39.69320412	39.08362508	38.47404604	37.86446701	37.25488797	36.64530893	36.0357299	35.42615086	34.81657183	34.20699279	33.59741375	32.98783472	32.37825568	31.76867664	31.15909761	30.54951857	29.93993954	29.3303605	28.72078146	28.11120243	27.63624445	27.16128647	26.68632849	26.21137051	25.73641253	25.26145455	24.78649658	24.3115386	23.83658062	23.36162264	22.88666466	22.41170668	21.9367487	21.46179072	20.98683275	20.51187477	20.03691679
47.77861257	47.15356195	46.52851132	45.90346069	45.27841006	44.65335943	44.02830881	43.40325818	42.77820755	42.15315692	41.5281063	40.90305567	40.27800504	39.65295441	39.02790379	38.40285316	37.77780253	37.1527519	36.52770128	35.90265065	35.27760002	34.65254939	34.02749876	33.40244814	32.77739751	32.15234688	31.52729625	30.90224563	30.277195	29.65214437	29.02709374	28.40204312	27.77699249	27.32150163	26.86601078	26.41051992	25.95502907	25.49953821	25.04404736	24.5885565	24.13306564	23.67757479	23.22208393	22.76659308	22.31110222	21.85561137	21.40012051	20.94462966	20.4891388	20.03364794
47.93949356	47.29897134	46.65844912	46.0179269	45.37740468	44.73688246	44.09636024	43.45583803	42.81531581	42.17479359	41.53427137	40.89374915	40.25322693	39.61270471	38.97218249	38.33166027	37.69113805	37.05061583	36.41009362	35.7695714	35.12904918	34.48852696	33.84800474	33.20748252	32.5669603	31.92643808	31.28591586	30.64539364	30.00487143	29.36434921	28.72382699	28.08330477	27.44278255	27.00675882	26.57073509	26.13471135	25.69868762	25.26266389	24.82664016	24.39061642	23.95459269	23.51856896	23.08254523	22.64652149	22.21049776	21.77447403	21.3384503	20.90242657	20.46640283	20.0303791
48.10037454	47.44438073	46.78838692	46.13239311	45.4763993	44.82040549	44.16441168	43.50841787	42.85242406	42.19643025	41.54043644	40.88444263	40.22844882	39.57245501	38.9164612	38.26046739	37.60447358	36.94847977	36.29248596	35.63649215	34.98049834	34.32450453	33.66851071	33.0125169	32.35652309	31.70052928	31.04453547	30.38854166	29.73254785	29.07655404	28.42056023	27.76456642	27.10857261	26.692016	26.27545939	25.85890278	25.44234618	25.02578957	24.60923296	24.19267635	23.77611974	23.35956313	22.94300652	22.52644991	22.1098933	21.69333669	21.27678009	20.86022348	20.44366687	20.02711026
48.26125553	47.58979013	46.91832473	46.24685932	45.57539392	44.90392852	44.23246312	43.56099772	42.88953232	42.21806691	41.54660151	40.87513611	40.20367071	39.53220531	38.8607399	38.1892745	37.5178091	36.8463437	36.1748783	35.5034129	34.83194749	34.16048209	33.48901669	32.81755129	32.14608589	31.47462048	30.80315508	30.13168968	29.46022428	28.78875888	28.11729348	27.44582807	26.77436267	26.37727319	25.9801837	25.58309422	25.18600473	24.78891524	24.39182576	23.99473627	23.59764679	23.2005573	22.80346782	22.40637833	22.00928884	21.61219936	21.21510987	20.81802039	20.4209309	20.02384141
48.42213651	47.73519952	47.04826253	46.36132554	45.67438854	44.98745155	44.30051456	43.61357756	42.92664057	42.23970358	41.55276658	40.86582959	40.1788926	39.4919556	38.80501861	38.11808162	37.43114462	36.74420763	36.05727064	35.37033364	34.68339665	33.99645966	33.30952267	32.62258567	31.93564868	31.24871169	30.56177469	29.8748377	29.18790071	28.50096371	27.81402672	27.12708973	26.44015273	26.06253037	25.68490801	25.30728565	24.92966328	24.55204092	24.17441856	23.7967962	23.41917383	23.04155147	22.66392911	22.28630675	21.90868438	21.53106202	21.15343966	20.7758173	20.39819493	20.02057257
48.5830175	47.88060892	47.17820033	46.47579175	45.77338316	45.07097458	44.36856599	43.66615741	42.96374882	42.26134024	41.55893166	40.85652307	40.15411449	39.4517059	38.74929732	38.04688873	37.34448015	36.64207156	35.93966298	35.23725439	34.53484581	33.83243723	33.13002864	32.42762006	31.72521147	31.02280289	30.3203943	29.61798572	28.91557713	28.21316855	27.51075996	26.80835138	26.1059428	25.74778756	25.38963232	25.03147708	24.67332184	24.3151666	23.95701136	23.59885612	23.24070088	22.88254564	22.5243904	22.16623516	21.80807992	21.44992469	21.09176945	20.73361421	20.37545897	20.01730373
48.74389849	48.02601831	47.30813813	46.59025796	45.87237778	45.15449761	44.43661743	43.71873725	43.00085708	42.2829769	41.56509673	40.84721655	40.12933638	39.4114562	38.69357602	37.97569585	37.25781567	36.5399355	35.82205532	35.10417514	34.38629497	33.66841479	32.95053462	32.23265444	31.51477426	30.79689409	30.07901391	29.36113374	28.64325356	27.92537338	27.20749321	26.48961303	25.77173286	25.43304474	25.09435662	24.75566851	24.41698039	24.07829228	23.73960416	23.40091604	23.06222793	22.72353981	22.3848517	22.04616358	21.70747547	21.36878735	21.03009923	20.69141112	20.352723	20.01403489
48.90477947	48.1714277	47.43807594	46.70472417	45.9713724	45.23802064	44.50466887	43.7713171	43.03796533	42.30461357	41.5712618	40.83791003	40.10455826	39.3712065	38.63785473	37.90450296	37.17115119	36.43779943	35.70444766	34.97109589	34.23774413	33.50439236	32.77104059	32.03768882	31.30433706	30.57098529	29.83763352	29.10428175	28.37092999	27.63757822	26.90422645	26.17087469	25.43752292	25.11830193	24.79908093	24.47985994	24.16063895	23.84141795	23.52219696	23.20297597	22.88375498	22.56453398	22.24531299	21.926092	21.60687101	21.28765001	20.96842902	20.64920803	20.32998703	20.01076604
49.06566046	48.3168371	47.56801374	46.81919038	46.07036702	45.32154366	44.57272031	43.82389695	43.07507359	42.32625023	41.57742687	40.82860351	40.07978015	39.33095679	38.58213344	37.83331008	37.08448672	36.33566336	35.58684	34.83801664	34.08919328	33.34036993	32.59154657	31.84272321	31.09389985	30.34507649	29.59625313	28.84742977	28.09860641	27.34978306	26.6009597	25.85213634	25.10331298	24.80355911	24.50380524	24.20405137	23.9042975	23.60454363	23.30478976	23.00503589	22.70528202	22.40552815	22.10577429	21.80602042	21.50626655	21.20651268	20.90675881	20.60700494	20.30725107	20.0074972
49.22654144	48.46224649	47.69795154	46.93365659	46.16936164	45.40506669	44.64077174	43.87647679	43.11218184	42.34788689	41.58359194	40.81929699	40.05500204	39.29070709	38.52641214	37.76211719	36.99782224	36.23352729	35.46923234	34.70493739	33.94064244	33.17634749	32.41205254	31.64775759	30.88346264	30.11916769	29.35487274	28.59057779	27.82628284	27.06198789	26.29769294	25.53339799	24.76910304	24.4888163	24.20852955	23.9282428	23.64795606	23.36766931	23.08738256	22.80709582	22.52680907	22.24652233	21.96623558	21.68594883	21.40566209	21.12537534	20.84508859	20.56480185	20.2845151	20.00422836
49.38742243	48.60765589	47.82788935	47.0481228	46.26835626	45.48858972	44.70882318	43.92905664	43.1492901	42.36952356	41.58975701	40.80999047	40.03022393	39.25045739	38.47069085	37.69092431	36.91115777	36.13139122	35.35162468	34.57185814	33.7920916	33.01232506	32.23255852	31.45279198	30.67302543	29.89325889	29.11349235	28.33372581	27.55395927	26.77419273	25.99442619	25.21465964	24.4348931	24.17407348	23.91325386	23.65243423	23.39161461	23.13079499	22.86997536	22.60915574	22.34833612	22.0875165	21.82669687	21.56587725	21.30505763	21.044238	20.78341838	20.52259876	20.26177914	20.00095951
49.54830341	48.75306528	47.95782715	47.16258902	46.36735088	45.57211275	44.77687462	43.98163648	43.18639835	42.39116022	41.59592209	40.80068395	40.00544582	39.21020769	38.41496955	37.61973142	36.82449329	36.02925516	35.23401702	34.43877889	33.64354076	32.84830262	32.05306449	31.25782636	30.46258823	29.66735009	28.87211196	28.07687383	27.2816357	26.48639756	25.69115943	24.8959213	24.10068316	23.85933066	23.61797816	23.37662567	23.13527317	22.89392067	22.65256817	22.41121567	22.16986317	21.92851067	21.68715817	21.44580567	21.20445317	20.96310067	20.72174817	20.48039567	20.23904317	19.99769067
49.7091844	48.89847468	48.08776495	47.27705523	46.4663455	45.65563578	44.84492605	44.03421633	43.22350661	42.41279688	41.60208716	40.79137743	39.98066771	39.16995799	38.35924826	37.54853854	36.73782881	35.92711909	35.11640936	34.30569964	33.49498992	32.68428019	31.87357047	31.06286074	30.25215102	29.44144129	28.63073157	27.82002185	27.00931212	26.1986024	25.38789267	24.57718295	23.76647323	23.54458785	23.32270247	23.1008171	22.87893172	22.65704634	22.43516097	22.21327559	21.99139021	21.76950484	21.54761946	21.32573408	21.10384871	20.88196333	20.66007796	20.43819258	20.2163072	19.99442183
49.87006538	49.04388407	48.21770275	47.39152144	46.56534012	45.73915881	44.91297749	44.08679618	43.26061486	42.43443354	41.60825223	40.78207091	39.9558896	39.12970828	38.30352697	37.47734565	36.65116434	35.82498302	34.9988017	34.17262039	33.34643907	32.52025776	31.69407644	30.86789513	30.04171381	29.2155325	28.38935118	27.56316986	26.73698855	25.91080723	25.08462592	24.2584446	23.43226329	23.22984503	23.02742678	22.82500853	22.62259027	22.42017202	22.21775377	22.01533551	21.81291726	21.61049901	21.40808075	21.2056625	21.00324425	20.800826	20.59840774	20.39598949	20.19357124	19.99115298
50.03094637	49.18929346	48.34764056	47.50598765	46.66433474	45.82268184	44.98102893	44.13937602	43.29772311	42.45607021	41.6144173	40.77276439	39.93111149	39.08945858	38.24780567	37.40615277	36.56449986	35.72284695	34.88119405	34.03954114	33.19788823	32.35623532	31.51458242	30.67292951	29.8312766	28.9896237	28.14797079	27.30631788	26.46466498	25.62301207	24.78135916	23.93970626	23.09805335	22.91510222	22.73215109	22.54919996	22.36624883	22.1832977	22.00034657	21.81739544	21.63444431	21.45149318	21.26854205	21.08559092	20.90263979	20.71968866	20.53673753	20.3537864	20.17083527	19.98788414
50.19182736	49.33470286	48.47757836	47.62045386	46.76332936	45.90620486	45.04908037	44.19195587	43.33483137	42.47770687	41.62058237	40.76345787	39.90633338	39.04920888	38.19208438	37.33495988	36.47783538	35.62071088	34.76358639	33.90646189	33.04933739	32.19221289	31.33508839	30.47796389	29.6208394	28.7637149	27.9065904	27.0494659	26.1923414	25.33521691	24.47809241	23.62096791	22.76384341	22.6003594	22.4368754	22.27339139	22.10990738	21.94642338	21.78293937	21.61945536	21.45597136	21.29248735	21.12900334	20.96551934	20.80203533	20.63855132	20.47506732	20.31158331	20.1480993	19.9846153
50.35270834	49.48011225	48.60751616	47.73492007	46.86232398	45.98972789	45.1171318	44.24453571	43.37193962	42.49934353	41.62674744	40.75415135	39.88155527	39.00895918	38.13636309	37.263767	36.39117091	35.51857482	34.64597873	33.77338264	32.90078655	32.02819046	31.15559437	30.28299828	29.41040219	28.5378061	27.66521001	26.79261392	25.92001783	25.04742174	24.17482565	23.30222956	22.42963347	22.28561659	22.1415997	21.99758282	21.85356594	21.70954905	21.56553217	21.42151529	21.2774984	21.13348152	20.98946464	20.84544775	20.70143087	20.55741399	20.4133971	20.26938022	20.12536334	19.98134645
[truncated: 207 more columns]
