# Supplementary material for: Temporal Data Set Reduction Based on D-Optimality for Quantitative FLIM-FRET Imaging
Source: PLoS One. 2015 Dec 11;10(12):e0144421. doi: 10.1371/journal.pone.0144421 (PMC4686107; doi:10.1371/journal.pone.0144421)
Supplement: S4 File — This is a.csv file containing the data used to create Fig 3A and calculate the average error reported. (CSV) [file pone.0144421.s004.csv]

0	0	0	0	0	0	0	0	0	0	0	0	0	0	0	0	0	0	0	0	0	0	0	0	0	0	0	0	0	0	0
0	0	0	0	0	0	0	0	0	0	0	0	0	0	0	0	0	0	0	0	0	0	0	0	0	0	0	0	0	0	0
0	0	0	0	0	0	0	0	0	0	0	0	0	0	0	0	0	0	0	0	0	0	0	0	0	0	0	0	0	0	0
0	0	0	0	0	0	0	0	0	0	0	0	0	0	0	0	0	0	0	0	0	0	0	0	0	0	0	0	0	0	0
0	0	0	0	0	0	0	0.26934037	0	0	0	0	0	0	0	0	0	0	0	0	0	0	0	0	0	0	0	0	0	0	0
0	0	0	0	0.215894727	0.226555947	0.277316997	0.283136878	0.332930328	0.273878057	0	0	0	0	0	0	0	0	0	0	0	0	0	0	0	0	0	0	0	0	0
0	0	0	0.198000851	0.198603196	0.131088099	0.197737642	0.20639419	0.236324574	0.292620522	0.300890052	0	0	0	0	0	0	0	0	0	0	0	0	0	0	0	0	0	0	0	0
0	0	0.20171042	0.042413677	0.057518642	0.043823023	0.194490833	0.239603456	0.191816652	0.241618938	0.108094892	0.010000123	0	0	0	0	0	0	0	0	0	0	0	0	0	0	0	0	0	0	0
0	0	0.192611568	0.062292195	0.065247645	0.193081322	0.195493915	0.19799105	0.193308126	0.235188372	0.013078794	0.237387513	0.180515516	0	0	0	0	0	0	0	0	0	0	0	0	0	0	0	0	0	0
0	0	0.094696108	0.199753211	0.210446007	0.200862716	0.199922494	0.202639108	0.220609725	0.240305526	0.038660864	0.074577755	0.17069933	0	0	0	0	0	0	0	0	0	0	0	0	0	0	0	0	0	0
0	0.19961698	0.084943283	0.201072418	0.209270367	0.205241664	0.197846126	0.200994858	0.191737476	0.198399195	0.221522854	0.214932719	0.259318239	0.306097324	0	0	0	0	0	0	0	0	0	0	0	0	0	0	0	0	0
0	0	0.206869741	0.09610799	0.083011705	0.203658675	0.293000537	0.274215349	0.29413684	0.212341431	0.285770547	0.245241568	0.243073384	0	0	0	0	0	0	0	0	0	0	0	0	0	0	0	0	0	0
0	0	0.23700409	0.093834876	0.101547865	0.241269594	0.236708959	0.27339717	0.29018598	0.246177545	0.322342562	0.255560002	0.285967096	0	0	0	0	0	0	0	0	0	0	0	0	0	0	0	0	0	0
0	0	0.195765874	0.100197857	0.105547619	0.240389949	0.181969952	0.201722564	0.218799091	0.25824173	0.25419306	0.32587659	0.325144408	0	0	0	0	0	0	0	0	0	0	0	0	0	0	0	0	0	0
0	0	0	0.0547104	0.21072041	0.281110495	0.244642407	0.143251327	0.201131858	0.183721796	0.318430712	0.334224079	0	0	0	0	0	0	0	0	0	0	0	0	0	0	0	0	0	0	0
0	0	0	0	0.197193709	0.23984367	0.237950042	0.134754993	0.323402196	0.220700995	0.316307043	0	0	0	0	0	0	0	0	0	0	0	0	0	0	0	0	0	0	0	0
0	0	0	0	0	0	0	0.197853459	0	0	0	0	0	0	0	0	0	0	0	0	0	0	0	0	0	0	0	0	0	0	0
0	0	0	0	0	0	0	0	0	0	0	0	0	0	0	0	0	0	0	0.435634036	0	0	0	0	0	0	0	0	0	0	0
0	0	0	0	0	0	0	0	0	0	0	0	0	0	0	0.345094768	0.352610335	0.319819926	0.358085483	0.437025494	0.440105257	0.415953096	0.407307148	0.396994767	0	0	0	0	0	0	0
0	0	0	0	0	0	0	0	0	0	0	0	0	0.312157644	0.300368411	0.335264173	0.364705884	0.333408237	0.37801978	0.372421673	0.366756631	0.400206398	0.37526474	0.431709257	0.436509803	0	0	0	0	0	0
0	0	0	0	0	0	0	0	0	0	0	0	0.328040498	0.325740484	0.317255869	0.365742283	0.333554339	0.327301926	0.334407359	0.350298815	0.381275536	0.400241643	0.38002378	0.365290091	0.37532009	0.424762021	0	0	0	0	0
0	0	0	0	0	0	0	0	0	0	0	0.356765632	0.35017482	0.345118861	0.346640285	0.342300028	0.351384638	0.354011428	0.336109315	0.367862053	0.406970553	0.422098709	0.426898623	0.430683811	0.422823903	0.446320443	0	0	0	0	0
0	0	0	0	0	0	0	0	0	0	0	0.367254891	0.359295108	0.358657402	0.367990056	0.350786326	0.344638583	0.359276667	0.361461985	0.400172544	0.436339877	0.442009123	0.422359243	0.446282246	0.4473285	0.467196403	0	0	0	0	0
0	0	0	0	0	0	0	0	0	0	0.362531608	0.373374241	0.353722283	0.36336628	0.367557141	0.343831173	0.335237167	0.36017114	0.380992143	0.4207887	0.417831769	0.402357223	0.41704412	0.453160452	0.474374633	0.454906411	0	0	0	0	0
0	0	0	0	0	0	0	0	0	0	0.353361027	0.365540287	0.36135849	0.352653616	0.347932914	0.337006952	0.405768348	0.363597994	0.382977019	0.426314926	0.417679019	0.386605636	0.416173414	0.429405298	0.393505381	0.417838456	0.44500175	0	0	0	0
0	0	0	0	0	0	0	0	0	0	0.332797838	0.339558149	0.363369241	0.325000041	0.333503294	0.345040073	0.349302478	0.363755947	0.384318321	0.392449826	0.381611727	0.355243047	0.371741132	0.456806678	0.429942205	0.418969421	0.402522733	0	0	0	0
0	0	0	0	0	0	0	0	0	0	0.296821073	0.333670649	0.345776498	0.321911685	0.356581975	0.329379356	0.329810317	0.364954268	0.380707987	0.394486926	0.384076937	0.366940263	0.382365474	0.392770915	0.430138035	0.403380593	0.376385403	0.461007334	0	0	0
0	0	0	0	0	0	0	0	0	0.33426995	0.329714783	0.313391532	0.348410642	0.358250014	0.331653274	0.334747584	0.321184483	0.368311652	0.389492993	0.386983966	0.377114782	0.345463584	0.356944847	0.365425922	0.395486036	0.409314468	0.384962721	0.380101725	0	0	0
0	0	0	0	0	0	0	0	0	0	0.311874664	0.309701371	0.311395552	0.365682953	0.366042136	0.349769564	0.3470213	0.404809898	0.39044668	0.399742188	0.382825486	0.354742189	0.355426569	0.365879098	0.436827127	0.402626211	0.381229932	0.358641837	0	0	0
0	0	0	0	0	0	0	0	0	0	0.35925902	0.312299731	0.36214915	0.358051845	0.359962461	0.376166176	0.339444418	0.388949358	0.41263127	0.364724948	0.393852572	0.371649932	0.377609135	0.40804026	0.421525449	0.417631909	0.421173997	0.426721186	0.420070448	0	0
0	0	0	0	0	0	0	0	0	0	0.325556871	0.343648084	0.379997865	0.314037067	0.360302481	0.369292733	0.347099763	0.337829216	0.332101686	0.37117719	0.380032099	0.373370251	0.382273752	0.385754046	0.38512515	0.401770491	0.388651234	0.443013243	0.420116793	0	0
0	0	0	0	0	0	0	0	0	0	0.290960051	0.30787261	0.352290924	0.335553171	0.338904786	0.347520631	0.34733096	0.337001316	0.329787646	0.338149443	0.368836498	0.404233442	0.384246754	0.357810467	0.339624357	0.357948781	0.444078866	0.442654033	0.442093352	0	0
0	0	0	0	0	0	0	0	0	0	0	0.332657954	0.334184722	0.33118775	0.327104309	0.342856934	0.351662404	0.334685228	0.340688499	0.32213733	0.397226189	0.375626546	0.376687574	0.358523632	0.340038135	0.369905898	0.408059214	0.428010131	0	0	0
0	0	0	0	0	0	0	0	0	0	0	0.351585716	0.313585466	0.318932628	0.312991448	0.3190667	0.331259746	0.384665837	0.376722439	0.353141482	0.326719906	0.368530028	0.418815814	0.376304032	0.346043441	0.36078505	0.368191083	0.359496039	0	0	0
0	0	0	0	0	0	0	0	0	0	0	0	0.329706106	0.327536947	0.309987201	0.293627103	0.32349052	0.361591389	0.385051313	0.310802814	0.332353141	0.335633934	0.379437709	0.377005324	0.360439907	0.396995736	0.365215142	0	0	0	0
0	0	0	0	0	0	0	0	0	0	0	0	0	0.285996335	0.332276038	0.28097537	0.31125721	0.322192403	0.317221077	0.300194707	0.283695452	0.348697005	0.411884796	0.40994573	0.415259311	0	0	0	0	0	0
0	0	0	0	0	0	0	0	0	0	0	0	0	0	0	0.284090087	0.327902338	0.354856518	0.325116572	0.323352314	0	0	0	0	0	0	0	0	0	0	0
0	0	0	0	0	0	0	0	0	0	0	0	0	0	0	0	0	0	0	0	0	0	0	0	0	0	0	0	0	0	0
0	0	0	0	0	0	0	0	0	0	0	0	0	0	0	0	0	0	0	0	0	0	0	0	0	0	0	0	0	0	0
0	0	0	0	0	0	0	0	0	0	0	0	0	0	0	0	0	0	0	0	0	0	0	0	0	0	0	0	0	0	0
0	0	0	0	0	0	0	0	0	0	0	0	0	0	0	0	0	0	0	0	0	0	0	0	0	0	0	0	0	0	0
0	0	0	0	0	0	0	0	0	0	0	0	0	0	0	0	0	0	0	0	0	0	0	0	0	0	0	0	0	0	0
0	0	0	0	0	0	0	0	0	0	0	0	0	0	0	0	0	0	0	0	0	0	0	0	0	0	0	0	0	0	0
