# Supplementary material for: Temporal Data Set Reduction Based on D-Optimality for Quantitative FLIM-FRET Imaging
Source: PLoS One. 2015 Dec 11;10(12):e0144421. doi: 10.1371/journal.pone.0144421 (PMC4686107; doi:10.1371/journal.pone.0144421)
Supplement: S5 File — This is a.csv file containing the data used to create Fig 3B and calculate the average error reported. (CSV) [file pone.0144421.s005.csv]

0	0	0	0	0	0	0	0	0	0	0	0	0	0	0	0	0	0	0	0	0	0	0	0	0	0	0	0	0	0	0	0
0	0	0	0	0	0	0	0	0	0	0	0	0	0	0	0	0	0	0	0	0	0	0	0	0	0	0	0	0	0	0	0
0	0	0	0	0	0	0	0	0	0	0	0	0	0	0	0	0	0	0	0	0	0	0	0	0	0	0	0	0	0	0	0
0	0	0	0	0	0	0	0	0	0	0	0	0	0	0	0	0	0	0	0	0	0	0	0	0	0	0	0	0	0	0	0
0	0	0	0	0	0	0	0	0	0	0	0	0	0	0	0	0	0	0	0	0	0	0	0	0	0	0	0	0	0	0	0
0	0	0	0	0	0	0	0	0.238078496	0	0	0	0	0	0	0	0	0	0	0	0	0	0	0	0	0	0	0	0	0	0	0
0	0	0	0	0	0.233452109	0.218281501	0.274486308	0.313603245	0.360422835	0.275883287	0	0	0	0	0	0	0	0	0	0	0	0	0	0	0	0	0	0	0	0	0
0	0	0	0	0.229541698	0.226218206	0.251835691	0.201429618	0.192321798	0.260738994	0.33317542	0.387591638	0	0	0	0	0	0	0	0	0	0	0	0	0	0	0	0	0	0	0	0
0	0	0	0.189124355	0.203435686	0.203948995	0.017232186	0.189090575	0.231992503	0.213262877	0.297950561	0.192577832	0.199707446	0	0	0	0	0	0	0	0	0	0	0	0	0	0	0	0	0	0	0
0	0	0	0.197943744	0.201141591	0.011782556	0.196247743	0.1916975	0.192327382	0.191751202	0.266177053	0.01	0.269920954	0.294811682	0	0	0	0	0	0	0	0	0	0	0	0	0	0	0	0	0	0
0	0	0	0.188371568	0.200003288	0.211796679	0.200306997	0.198620554	0.208586822	0.312149463	0.316517056	0.189958104	0.19571397	0.208442452	0	0	0	0	0	0	0	0	0	0	0	0	0	0	0	0	0	0
0	0	0.029258922	0.197700792	0.215284672	0.252324796	0.205998317	0.207042611	0.199316417	0.229107638	0.263544361	0.287014092	0.241663042	0.233909868	0.302083378	0	0	0	0	0	0	0	0	0	0	0	0	0	0	0	0	0
0	0	0	0.204985874	0.194875137	0.205921638	0.195585708	0.001	0.26080961	0.342659957	0.218260447	0.330571786	0.287768604	0.257218805	0	0	0	0	0	0	0	0	0	0	0	0	0	0	0	0	0	0
0	0	0	0.295365723	0.229658203	0.112730253	0.257332457	0.224416679	0.281436244	0.323647514	0.258878179	0.366881174	0.277624052	0.324677561	0	0	0	0	0	0	0	0	0	0	0	0	0	0	0	0	0	0
0	0	0	0.24222182	0.102689727	0.094747351	0.001	0.160145821	0.171201636	0.216717216	0.227285256	0.212342771	0.337930645	0.348533314	0	0	0	0	0	0	0	0	0	0	0	0	0	0	0	0	0	0
0	0	0	0	0.01	0.043237781	0.254230596	0.235019529	0.086745281	0.202583647	0.127537782	0.221066441	0.346603044	0	0	0	0	0	0	0	0	0	0	0	0	0	0	0	0	0	0	0
0	0	0	0	0	0.215171204	0.209274798	0.209277038	0.08374284	0.357243482	0.220089956	0.227636238	0	0	0	0	0	0	0	0	0	0	0	0	0	0	0	0	0	0	0	0
0	0	0	0	0	0	0	0	0.24983125	0	0	0	0	0	0	0	0	0	0	0	0	0	0	0	0	0	0	0	0	0	0	0
0	0	0	0	0	0	0	0	0	0	0	0	0	0	0	0	0	0	0	0	0.447904747	0	0	0	0	0	0	0	0	0	0	0
0	0	0	0	0	0	0	0	0	0	0	0	0	0	0	0	0.376926529	0.37050438	0.301537697	0.333079565	0.42145932	0.458873984	0.427370588	0.41324875	0.217853108	0	0	0	0	0	0	0
0	0	0	0	0	0	0	0	0	0	0	0	0	0	0.313980088	0.232585546	0.218134822	0.398411266	0.210738699	0.38860949	0.211983584	0.212773073	0.378134994	0.210698972	0.424310971	0.214767768	0	0	0	0	0	0
0	0	0	0	0	0	0	0	0	0	0	0	0	0.292207021	0.336678583	0.247711157	0.210584314	0.365912616	0.332759945	0.235366124	0.248123159	0.242954888	0.37485043	0.357999119	0.363495608	0.295661787	0.385751431	0	0	0	0	0
0	0	0	0	0	0	0	0	0	0	0	0	0.318615491	0.313666072	0.333869464	0.224368296	0.36933702	0.37391791	0.313671715	0.293578484	0.350066858	0.383777087	0.411427193	0.424790091	0.542189246	0.394693556	0.425847533	0	0	0	0	0
0	0	0	0	0	0	0	0	0	0	0	0	0.361455719	0.349479265	0.34979888	0.371771721	0.377770936	0.330885158	0.325572073	0.318375084	0.38299372	0.521244334	0.551532594	0.414426286	0.42031445	0.431558598	0.442379809	0	0	0	0	0
0	0	0	0	0	0	0	0	0	0	0	0.364288586	0.386433622	0.362116247	0.374699381	0.390382719	0.376402245	0.348999113	0.356504426	0.332150443	0.369046065	0.40184849	0.405624561	0.411941396	0.437928894	0.510384232	0.417648698	0	0	0	0	0
0	0	0	0	0	0	0	0	0	0	0	0.353374017	0.378642215	0.385956113	0.382319367	0.383253876	0.365189205	0.556198197	0.359677778	0.292509116	0.385897924	0.387267501	0.388754967	0.436555932	0.462762638	0.414886854	0.222091648	0.247380083	0	0	0	0
0	0	0	0	0	0	0	0	0	0	0	0.366254027	0.332857185	0.397924233	0.346158689	0.34323572	0.336524742	0.364861551	0.360953179	0.368520914	0.396585508	0.371813814	0.34896368	0.396878976	0.469390364	0.570521596	0.405173332	0.220120222	0	0	0	0
0	0	0	0	0	0	0	0	0	0	0	0.271585689	0.315576785	0.386145863	0.350403041	0.392017283	0.269910518	0.285318689	0.386568958	0.388295484	0.40203584	0.363480596	0.329105508	0.40434259	0.417160689	0.416038988	0.394570201	0.215440326	0.596075597	0	0	0
0	0	0	0	0	0	0	0	0	0	0.314404104	0.324863326	0.302022207	0.382946936	0.386884519	0.317176242	0.309893083	0.305649525	0.387555716	0.42221176	0.384221628	0.362289606	0.339124301	0.402201395	0.398260312	0.365422829	0.389132747	0.393019149	0.227141389	0	0	0
0	0	0	0	0	0	0	0	0	0	0	0.313919053	0.328579836	0.349960071	0.402548567	0.362892866	0.338861242	0.341737957	0.441892362	0.3987346	0.38644334	0.393761709	0.360286434	0.385674169	0.37668555	0.48188435	0.382703622	0.225058341	0.232178806	0	0	0
0	0	0	0	0	0	0	0	0	0	0	0.377411165	0.301524595	0.52005854	0.403384996	0.385282872	0.414562647	0.376848977	0.430328445	0.555924176	0.345421016	0.401729191	0.365597773	0.211716424	0.401682816	0.439151311	0.399501269	0.429949409	0.587008048	0.437155997	0	0
0	0	0	0	0	0	0	0	0	0	0	0.315714211	0.359546605	0.413458602	0.310621953	0.375393739	0.508300544	0.39701152	0.360954181	0.338873739	0.385844574	0.418207508	0.387174817	0.378047183	0.377827511	0.382083402	0.364340343	0.373630497	0.492474975	0.426952313	0	0
0	0	0	0	0	0	0	0	0	0	0	0.248776413	0.28548267	0.36891311	0.305096069	0.306500171	0.335922327	0.368105976	0.294503698	0.303912584	0.341435729	0.394342316	0.551725774	0.408909903	0.364551049	0.215732144	0.212272318	0.452219085	0.452192667	0.466739941	0	0
0	0	0	0	0	0	0	0	0	0	0	0	0.350207981	0.364286699	0.282046885	0.286622104	0.351440381	0.357491642	0.315366087	0.327828546	0.30981024	0.579494449	0.406413405	0.39037926	0.348925987	0.324320673	0.370943359	0.373918255	0.451714778	0	0	0
0	0	0	0	0	0	0	0	0	0	0	0	0.353248764	0.294994534	0.277301551	0.305553497	0.219024177	0.334891385	0.50008973	0.383741284	0.383180784	0.362888259	0.380416959	0.552537308	0.392998165	0.331065696	0.343730415	0.348662101	0.257303157	0	0	0
0	0	0	0	0	0	0	0	0	0	0	0	0	0.306032909	0.252932685	0.212616828	0.2027928	0.318147133	0.400753912	0.400569237	0.300315399	0.361970785	0.350597393	0.43563899	0.540992597	0.372915898	0.403404615	0.3256048	0	0	0	0
0	0	0	0	0	0	0	0	0	0	0	0	0	0	0.215408455	0.327378286	0.230778859	0.314944928	0.372038261	0.337063619	0.324065129	0.297050517	0.35309782	0.595113453	0.606980918	0.577319788	0	0	0	0	0	0
0	0	0	0	0	0	0	0	0	0	0	0	0	0	0	0	0.233746543	0.220376476	0.410827887	0.223920276	0.229063382	0	0	0	0	0	0	0	0	0	0	0
0	0	0	0	0	0	0	0	0	0	0	0	0	0	0	0	0	0	0	0	0	0	0	0	0	0	0	0	0	0	0	0
0	0	0	0	0	0	0	0	0	0	0	0	0	0	0	0	0	0	0	0	0	0	0	0	0	0	0	0	0	0	0	0
0	0	0	0	0	0	0	0	0	0	0	0	0	0	0	0	0	0	0	0	0	0	0	0	0	0	0	0	0	0	0	0
0	0	0	0	0	0	0	0	0	0	0	0	0	0	0	0	0	0	0	0	0	0	0	0	0	0	0	0	0	0	0	0
0	0	0	0	0	0	0	0	0	0	0	0	0	0	0	0	0	0	0	0	0	0	0	0	0	0	0	0	0	0	0	0
